# Supplementary material for: Antimicrobial resistance in commensal Escherichia coli from humans and chickens in the Mekong Delta of Vietnam is driven by antimicrobial usage and potential cross-species transmission
Source: JAC Antimicrob Resist. 2022 May 27;4(3):dlac054. doi: 10.1093/jacamr/dlac054 (PMC9154321; doi:10.1093/jacamr/dlac054)
Supplement: dlac054_Supplementary_Data [file dlac054_supplementary_data.zip]

Archive with 4 entries (4 files):
- Suppl.Fig.docx
- Suppl.Tables.S3-S10.xlsx
- Table S1.OxTREC503-20 Questionnaire for Farmer-animal.docx
- Table S2.OxTREC503-20 Questionnaire for Farmer-human.docx
