# Supplementary material for: Antimicrobial resistance in commensal Escherichia coli from humans and chickens in the Mekong Delta of Vietnam is driven by antimicrobial usage and potential cross-species transmission
Source: JAC Antimicrob Resist. 2022 May 27;4(3):dlac054. doi: 10.1093/jacamr/dlac054 (PMC9154321; doi:10.1093/jacamr/dlac054)
Supplement: dlac054_Supplementary_Data [file dlac054_supplementary_data.zip › Suppl.Tables.S3-S10.xlsx]

## Sheet: Table S3
Table S3. Breakpoints for interpretation of the susceptibility status of tested strains
No.	Class	Antimicrobial	Breakpoints			Note
			Document	Susceptible	Resistant
1	3rd generation cephalosporins	Cefpodoxime	CLSI M100-30th ed	≤ 2	≥ 8
2		Ceftiofur	NARMS report 2021	≤ 2	≥ 8
3	Aminoglycosides	Streptomycin	NARMS report 2021	≤ 16	≥ 32
4		Neomycin	CLSI M100-30th ed	≤ 4	≥ 16	Gentamicin breakpoints
5	Macrolides	Azithromycin	CLSI M100-30th ed	≤ 16	≥ 32
6	Penicillins	Amoxicillin	CLSI M100-30th ed	≤ 8	≥ 32	Ampicillin breakpoints
7	Phenicols	Florfenicol	CLSI M100-30th ed	≤ 8	≥ 32	Chloramphenicol breakpoints
8	Polymyxins	Colistin	CLSI M100-30th ed	≤ 2	≥ 4
9	Quinolones	Enrofloxacin	CLSI VET01S 3th ed	≤ 0.25	≥ 2
10	Tetracyclines	Doxycycline	CLSI M100-30th ed	≤ 4	≥ 16
11		Oxytetracycline		≤ 4	≥ 16	Tetracycline breakpoints

## Sheet: Table S4
Table S4. Information of human participants
FarmID	District	Member	Age (years)	Gender	Education level	Rice production	Fruit production	Livestock production	Small business	General labor	Public sector	Private sector	Other job	Medication	Medication No.event	Container	Antibiotics	AntibioticsNo	AntibioticsTotal	Prevention	ChronicDiseases	Respiratory	Diarrhea	MouthTeeth	Wound	BadSymptom	Other symptom	VetDrug	Doctor	Friend	Experience	Other advice
CLC-MN-01	Cao Lanh city	1	54	F	Elementary	TRUE	TRUE	TRUE	FALSE	FALSE	FALSE	FALSE	FALSE	NO	NA	NA	NO	NA	NA	FALSE	FALSE	FALSE	FALSE	FALSE	FALSE	FALSE	FALSE	FALSE	TRUE	FALSE	FALSE	FALSE
CLC-MN-02	Cao Lanh city	2	64	F	NA	FALSE	FALSE	TRUE	FALSE	TRUE	FALSE	FALSE	FALSE	NO	NA	NA	NO	NA	NA	FALSE	FALSE	FALSE	FALSE	FALSE	FALSE	FALSE	FALSE	FALSE	TRUE	FALSE	FALSE	FALSE
CLC-MN-02	Cao Lanh city	1	62	M	JuniorHighSchool	TRUE	FALSE	FALSE	FALSE	FALSE	FALSE	FALSE	FALSE	NO	NA	NA	NO	NA	NA	FALSE	FALSE	FALSE	FALSE	FALSE	FALSE	FALSE	FALSE	FALSE	TRUE	FALSE	FALSE	FALSE
CLC-MN-03	Cao Lanh city	1	43	F	JuniorHighSchool	FALSE	TRUE	TRUE	TRUE	FALSE	FALSE	FALSE	FALSE	NO	NA	NA	NO	NA	NA	FALSE	FALSE	FALSE	FALSE	FALSE	FALSE	FALSE	FALSE	TRUE	TRUE	FALSE	FALSE	FALSE
CLC-MN-03	Cao Lanh city	2	14	M	JuniorHighSchool	FALSE	FALSE	FALSE	FALSE	FALSE	FALSE	FALSE	FALSE	NO	NA	NA	NO	NA	NA	FALSE	FALSE	FALSE	FALSE	FALSE	FALSE	FALSE	FALSE	TRUE	TRUE	FALSE	FALSE	FALSE
CLC-MN-06	Cao Lanh city	3	5	M	DidNotAttend	FALSE	FALSE	FALSE	FALSE	FALSE	FALSE	FALSE	FALSE	NO	NA	NA	NO	NA	NA	FALSE	FALSE	FALSE	FALSE	FALSE	FALSE	FALSE	FALSE	TRUE	TRUE	FALSE	FALSE	FALSE
CLC-MN-06	Cao Lanh city	2	57	F	JuniorHighSchool	FALSE	FALSE	FALSE	FALSE	FALSE	FALSE	FALSE	FALSE	NO	NA	NA	NO	NA	NA	FALSE	FALSE	FALSE	FALSE	FALSE	FALSE	FALSE	FALSE	TRUE	TRUE	FALSE	FALSE	FALSE
CLC-MN-06	Cao Lanh city	1	55	M	HighSchool	FALSE	TRUE	TRUE	TRUE	FALSE	FALSE	FALSE	TRUE	NO	NA	NA	NO	NA	NA	FALSE	FALSE	FALSE	FALSE	FALSE	FALSE	FALSE	FALSE	TRUE	TRUE	FALSE	FALSE	FALSE
CLC-MN-07	Cao Lanh city	1	50	F	HighSchool	TRUE	TRUE	TRUE	FALSE	FALSE	FALSE	FALSE	FALSE	NO	NA	NA	NO	NA	NA	FALSE	FALSE	FALSE	FALSE	FALSE	FALSE	FALSE	FALSE	FALSE	TRUE	FALSE	FALSE	FALSE
CLC-MN-07	Cao Lanh city	3	47	F	HighSchool	FALSE	FALSE	FALSE	FALSE	FALSE	FALSE	FALSE	FALSE	NO	NA	NA	NO	NA	NA	FALSE	FALSE	FALSE	FALSE	FALSE	FALSE	FALSE	FALSE	FALSE	TRUE	FALSE	FALSE	FALSE
CLC-MN-11	Cao Lanh city	1	29	M	College	FALSE	FALSE	FALSE	FALSE	FALSE	FALSE	FALSE	FALSE	YES	3	YES	UNKNOWN	NA	NA	FALSE	FALSE	FALSE	FALSE	FALSE	FALSE	FALSE	FALSE	TRUE	FALSE	FALSE	FALSE	FALSE
CLC-MN-11	Cao Lanh city	2	33	M	HighSchool	FALSE	FALSE	TRUE	FALSE	FALSE	FALSE	FALSE	FALSE	NO	NA	NA	NO	NA	NA	FALSE	FALSE	FALSE	FALSE	FALSE	FALSE	FALSE	FALSE	TRUE	FALSE	FALSE	FALSE	FALSE
CLC-MN-11	Cao Lanh city	3	30	F	HighSchool	FALSE	FALSE	FALSE	FALSE	FALSE	FALSE	FALSE	FALSE	NO	NA	NA	NO	NA	NA	FALSE	FALSE	FALSE	FALSE	FALSE	FALSE	FALSE	FALSE	FALSE	TRUE	FALSE	FALSE	FALSE
CLC-MN-12	Cao Lanh city	1	64	F	Elementary	TRUE	FALSE	TRUE	FALSE	FALSE	FALSE	FALSE	FALSE	YES	1	YES	NO	NA	NA	FALSE	FALSE	FALSE	FALSE	FALSE	FALSE	FALSE	FALSE	FALSE	TRUE	FALSE	FALSE	FALSE
CLC-MN-14	Cao Lanh city	1	62	F	College	TRUE	FALSE	TRUE	FALSE	FALSE	FALSE	FALSE	FALSE	NO	NA	NA	NO	NA	NA	FALSE	FALSE	FALSE	FALSE	FALSE	FALSE	FALSE	FALSE	FALSE	TRUE	FALSE	FALSE	FALSE
CLD-ML-05	Cao Lanh district	1	56	F	Elementary	FALSE	FALSE	TRUE	FALSE	FALSE	FALSE	FALSE	FALSE	YES	1	YES	NO	NA	NA	FALSE	FALSE	FALSE	FALSE	FALSE	FALSE	FALSE	FALSE	FALSE	TRUE	FALSE	FALSE	FALSE
CLD-ML-06	Cao Lanh district	1	25	M	JuniorHighSchool	FALSE	FALSE	TRUE	FALSE	FALSE	FALSE	FALSE	FALSE	YES	1	NO	UNKNOWN	NA	NA	FALSE	FALSE	TRUE	FALSE	FALSE	FALSE	TRUE	FALSE	FALSE	TRUE	FALSE	FALSE	FALSE
CLD-ML-09	Cao Lanh district	1	44	F	JuniorHighSchool	FALSE	TRUE	TRUE	FALSE	FALSE	FALSE	FALSE	FALSE	YES	1	YES	NO	NA	NA	FALSE	FALSE	FALSE	FALSE	FALSE	FALSE	TRUE	FALSE	TRUE	FALSE	FALSE	FALSE	FALSE
CLD-ML-09	Cao Lanh district	1	72	F	DidNotAttend	FALSE	FALSE	FALSE	FALSE	FALSE	FALSE	FALSE	FALSE	YES	1	YES	NO	NA	NA	FALSE	FALSE	FALSE	FALSE	FALSE	FALSE	FALSE	FALSE	FALSE	TRUE	FALSE	FALSE	FALSE
CLD-ML-10	Cao Lanh district	2	60	F	JuniorHighSchool	FALSE	FALSE	FALSE	FALSE	FALSE	FALSE	FALSE	FALSE	NO	NA	NA	NO	NA	NA	FALSE	FALSE	FALSE	FALSE	FALSE	FALSE	FALSE	FALSE	FALSE	TRUE	FALSE	FALSE	FALSE
CLD-ML-10	Cao Lanh district	1	58	M	HighSchool	FALSE	FALSE	TRUE	FALSE	FALSE	FALSE	FALSE	FALSE	YES	1	YES	NO	NA	NA	FALSE	FALSE	FALSE	FALSE	FALSE	FALSE	FALSE	FALSE	FALSE	TRUE	FALSE	FALSE	FALSE
CLD-ML-15	Cao Lanh district	1	55	M	HighSchool	FALSE	FALSE	TRUE	FALSE	FALSE	FALSE	FALSE	FALSE	YES	12	YES	NO	NA	NA	FALSE	FALSE	FALSE	FALSE	FALSE	FALSE	TRUE	TRUE	TRUE	FALSE	FALSE	FALSE	FALSE
CLD-ML-18	Cao Lanh district	1	62	F	Elementary	FALSE	FALSE	TRUE	FALSE	FALSE	FALSE	FALSE	FALSE	YES	2	YES	NO	NA	NA	FALSE	FALSE	FALSE	FALSE	FALSE	FALSE	FALSE	TRUE	FALSE	TRUE	FALSE	FALSE	FALSE
CLD-ML-19	Cao Lanh district	2	28	F	College	FALSE	FALSE	FALSE	FALSE	FALSE	TRUE	FALSE	FALSE	YES	1	YES	NO	NA	NA	FALSE	FALSE	FALSE	FALSE	FALSE	FALSE	TRUE	FALSE	TRUE	FALSE	FALSE	FALSE	FALSE
CLD-ML-19	Cao Lanh district	1	33	M	JuniorHighSchool	FALSE	FALSE	TRUE	FALSE	FALSE	FALSE	FALSE	FALSE	YES	1	YES	NO	NA	NA	FALSE	FALSE	FALSE	FALSE	FALSE	FALSE	FALSE	TRUE	TRUE	FALSE	FALSE	FALSE	FALSE
CT-AK-03	Chau Thanh	1	58	M	JuniorHighSchool	TRUE	TRUE	FALSE	FALSE	FALSE	FALSE	FALSE	FALSE	NO	NA	NA	NO	NA	NA	FALSE	FALSE	FALSE	FALSE	FALSE	FALSE	FALSE	FALSE	FALSE	TRUE	FALSE	FALSE	FALSE
CT-AK-03	Chau Thanh	2	63	F	Elementary	FALSE	FALSE	FALSE	FALSE	FALSE	FALSE	FALSE	FALSE	YES	1	YES	YES	1	1	FALSE	FALSE	FALSE	FALSE	FALSE	FALSE	TRUE	FALSE	TRUE	FALSE	FALSE	FALSE	FALSE
CT-AK-04	Chau Thanh	2	80	M	Elementary	FALSE	FALSE	FALSE	FALSE	FALSE	FALSE	FALSE	FALSE	YES	1	YES	NO	NA	NA	FALSE	FALSE	FALSE	FALSE	FALSE	FALSE	TRUE	FALSE	TRUE	FALSE	FALSE	TRUE	FALSE
CT-AK-04	Chau Thanh	1	44	M	University	TRUE	TRUE	FALSE	FALSE	FALSE	TRUE	FALSE	FALSE	YES	1	NO	UNKNOWN	NA	NA	FALSE	FALSE	FALSE	FALSE	FALSE	FALSE	TRUE	FALSE	TRUE	FALSE	FALSE	FALSE	FALSE
CT-AK-05	Chau Thanh	1	40	M	JuniorHighSchool	TRUE	TRUE	TRUE	FALSE	TRUE	FALSE	FALSE	FALSE	NO	NA	NA	NO	NA	NA	FALSE	FALSE	FALSE	FALSE	FALSE	FALSE	FALSE	FALSE	TRUE	FALSE	FALSE	FALSE	FALSE
CT-AK-05	Chau Thanh	2	36	F	Elementary	FALSE	FALSE	FALSE	FALSE	FALSE	FALSE	FALSE	FALSE	NO	NA	NA	NO	NA	NA	FALSE	FALSE	FALSE	FALSE	FALSE	FALSE	FALSE	FALSE	TRUE	FALSE	FALSE	FALSE	FALSE
CT-AK-06	Chau Thanh	1	45	M	JuniorHighSchool	FALSE	FALSE	TRUE	FALSE	TRUE	FALSE	FALSE	TRUE	NO	NA	NA	NO	NA	NA	FALSE	FALSE	FALSE	FALSE	FALSE	FALSE	FALSE	FALSE	TRUE	FALSE	FALSE	FALSE	FALSE
CT-AK-06	Chau Thanh	2	45	F	Elementary	FALSE	FALSE	FALSE	FALSE	FALSE	FALSE	FALSE	FALSE	NO	NA	NA	NO	NA	NA	FALSE	FALSE	FALSE	FALSE	FALSE	FALSE	FALSE	FALSE	TRUE	FALSE	FALSE	FALSE	FALSE
CT-AK-07	Chau Thanh	2	53	F	Elementary	FALSE	FALSE	FALSE	FALSE	FALSE	FALSE	FALSE	FALSE	YES	1	NO	UNKNOWN	NA	NA	FALSE	FALSE	FALSE	FALSE	FALSE	FALSE	FALSE	TRUE	FALSE	TRUE	FALSE	FALSE	FALSE
CT-AK-07	Chau Thanh	1	54	M	JuniorHighSchool	TRUE	TRUE	FALSE	FALSE	FALSE	FALSE	FALSE	FALSE	NO	NA	NA	NO	NA	NA	FALSE	FALSE	FALSE	FALSE	FALSE	FALSE	FALSE	FALSE	FALSE	TRUE	FALSE	FALSE	FALSE
CT-AK-09	Chau Thanh	1	67	F	Elementary	TRUE	TRUE	TRUE	FALSE	FALSE	FALSE	FALSE	TRUE	YES	1	NO	UNKNOWN	NA	NA	FALSE	FALSE	FALSE	FALSE	FALSE	FALSE	FALSE	FALSE	FALSE	TRUE	FALSE	FALSE	FALSE
CT-AK-10	Chau Thanh	1	61	M	Elementary	FALSE	TRUE	TRUE	FALSE	FALSE	FALSE	FALSE	FALSE	YES	1	NO	UNKNOWN	NA	NA	FALSE	FALSE	FALSE	FALSE	FALSE	FALSE	FALSE	FALSE	TRUE	TRUE	FALSE	FALSE	FALSE
CT-AK-12	Chau Thanh	2	43	F	JuniorHighSchool	TRUE	FALSE	FALSE	FALSE	FALSE	FALSE	FALSE	FALSE	YES	1	NO	UNKNOWN	NA	NA	FALSE	FALSE	FALSE	FALSE	FALSE	FALSE	FALSE	FALSE	TRUE	TRUE	FALSE	FALSE	FALSE
CT-AK-12	Chau Thanh	1	80	M	University	FALSE	FALSE	TRUE	FALSE	FALSE	FALSE	FALSE	FALSE	YES	3	YES	YES	3	3	FALSE	FALSE	FALSE	FALSE	FALSE	FALSE	FALSE	FALSE	FALSE	TRUE	FALSE	FALSE	FALSE
CT-AK-12	Chau Thanh	3	76	F	Elementary	FALSE	FALSE	FALSE	FALSE	FALSE	FALSE	FALSE	FALSE	YES	1	NO	UNKNOWN	NA	NA	FALSE	FALSE	FALSE	FALSE	FALSE	FALSE	FALSE	FALSE	TRUE	FALSE	FALSE	FALSE	FALSE
CT-AK-15	Chau Thanh	1	90	M	Elementary	FALSE	TRUE	TRUE	FALSE	FALSE	FALSE	FALSE	FALSE	YES	3	NO	UNKNOWN	NA	NA	FALSE	FALSE	FALSE	FALSE	FALSE	FALSE	TRUE	FALSE	TRUE	TRUE	FALSE	FALSE	FALSE
CT-AK-17	Chau Thanh	2	36	F	Elementary	FALSE	FALSE	FALSE	FALSE	FALSE	FALSE	FALSE	FALSE	NO	NA	NA	NO	NA	NA	FALSE	FALSE	FALSE	FALSE	FALSE	FALSE	TRUE	FALSE	TRUE	FALSE	FALSE	FALSE	FALSE
CT-AK-17	Chau Thanh	1	44	M	JuniorHighSchool	TRUE	FALSE	TRUE	FALSE	FALSE	FALSE	FALSE	FALSE	NO	NA	NA	NO	NA	NA	FALSE	FALSE	FALSE	FALSE	FALSE	FALSE	TRUE	FALSE	TRUE	FALSE	FALSE	FALSE	FALSE
CT-TND-11	Chau Thanh	1	60	M	College	FALSE	TRUE	TRUE	FALSE	FALSE	FALSE	FALSE	FALSE	YES	2	YES	YES	2	2	FALSE	FALSE	FALSE	FALSE	FALSE	FALSE	FALSE	FALSE	FALSE	TRUE	FALSE	FALSE	FALSE
CT-TND-12	Chau Thanh	2	62	F	Elementary	FALSE	FALSE	FALSE	FALSE	FALSE	FALSE	FALSE	FALSE	YES	2	YES	NO	NA	NA	FALSE	FALSE	FALSE	FALSE	FALSE	FALSE	TRUE	FALSE	TRUE	TRUE	FALSE	FALSE	FALSE
CT-TND-12	Chau Thanh	1	66	M	Elementary	TRUE	FALSE	TRUE	FALSE	FALSE	FALSE	FALSE	FALSE	YES	3	YES	NO	NA	NA	FALSE	FALSE	FALSE	FALSE	FALSE	FALSE	TRUE	FALSE	FALSE	TRUE	FALSE	FALSE	FALSE
CT-TND-14	Chau Thanh	2	14	M	JuniorHighSchool	FALSE	FALSE	FALSE	FALSE	FALSE	FALSE	FALSE	FALSE	NO	NA	NA	NO	NA	NA	FALSE	FALSE	FALSE	FALSE	FALSE	FALSE	FALSE	FALSE	TRUE	FALSE	FALSE	FALSE	FALSE
CT-TND-14	Chau Thanh	1	34	F	JuniorHighSchool	TRUE	FALSE	TRUE	FALSE	FALSE	FALSE	FALSE	FALSE	NO	NA	NA	NO	NA	NA	FALSE	FALSE	FALSE	FALSE	FALSE	FALSE	FALSE	FALSE	TRUE	FALSE	FALSE	FALSE	FALSE
CT-TND-17	Chau Thanh	1	33	F	College	FALSE	TRUE	TRUE	FALSE	FALSE	FALSE	FALSE	FALSE	YES	1	NO	UNKNOWN	NA	NA	FALSE	FALSE	FALSE	FALSE	FALSE	FALSE	FALSE	FALSE	FALSE	TRUE	FALSE	FALSE	FALSE
CT-TND-18	Chau Thanh	1	44	M	JuniorHighSchool	TRUE	TRUE	TRUE	FALSE	FALSE	FALSE	FALSE	FALSE	YES	1	NO	UNKNOWN	NA	NA	FALSE	FALSE	FALSE	TRUE	FALSE	FALSE	FALSE	FALSE	TRUE	FALSE	FALSE	FALSE	FALSE
CT-TP-01	Chau Thanh	1	76	M	DidNotAttend	FALSE	FALSE	TRUE	FALSE	FALSE	FALSE	FALSE	FALSE	YES	1	NO	UNKNOWN	NA	NA	FALSE	FALSE	FALSE	FALSE	FALSE	FALSE	FALSE	FALSE	TRUE	FALSE	FALSE	FALSE	FALSE
CT-TP-02	Chau Thanh	2	43	F	Elementary	FALSE	TRUE	FALSE	FALSE	FALSE	FALSE	FALSE	FALSE	YES	1	YES	NO	NA	NA	FALSE	FALSE	FALSE	FALSE	FALSE	FALSE	FALSE	TRUE	TRUE	FALSE	FALSE	FALSE	FALSE
CT-TP-02	Chau Thanh	1	43	M	Elementary	FALSE	FALSE	TRUE	FALSE	FALSE	FALSE	FALSE	FALSE	NO	NA	NA	NO	NA	NA	FALSE	FALSE	FALSE	FALSE	FALSE	FALSE	FALSE	FALSE	TRUE	FALSE	FALSE	FALSE	FALSE
CT-TP-15	Chau Thanh	1	55	M	Elementary	TRUE	FALSE	TRUE	FALSE	FALSE	FALSE	FALSE	TRUE	YES	1	YES	NO	NA	NA	FALSE	FALSE	FALSE	FALSE	FALSE	FALSE	FALSE	FALSE	FALSE	TRUE	FALSE	FALSE	FALSE
CT-TP-16	Chau Thanh	2	73	F	Elementary	FALSE	FALSE	FALSE	FALSE	FALSE	FALSE	FALSE	FALSE	YES	1	YES	NO	NA	NA	FALSE	FALSE	FALSE	FALSE	FALSE	FALSE	FALSE	FALSE	FALSE	TRUE	FALSE	FALSE	FALSE
CT-TP-16	Chau Thanh	1	73	M	HighSchool	FALSE	FALSE	TRUE	FALSE	FALSE	FALSE	FALSE	TRUE	YES	2	YES	NO	NA	NA	FALSE	FALSE	FALSE	FALSE	FALSE	FALSE	FALSE	FALSE	FALSE	TRUE	FALSE	FALSE	FALSE
CT-TP-16	Chau Thanh	3	46	F	HighSchool	FALSE	FALSE	FALSE	FALSE	FALSE	FALSE	FALSE	FALSE	YES	2	YES	NO	NA	NA	FALSE	FALSE	FALSE	FALSE	FALSE	FALSE	FALSE	FALSE	FALSE	TRUE	FALSE	FALSE	FALSE
CT-TP-17	Chau Thanh	1	34	M	JuniorHighSchool	FALSE	FALSE	TRUE	FALSE	FALSE	FALSE	FALSE	TRUE	YES	1	NO	UNKNOWN	NA	NA	FALSE	FALSE	FALSE	FALSE	FALSE	FALSE	FALSE	FALSE	TRUE	FALSE	FALSE	FALSE	FALSE
CT-TP-17	Chau Thanh	2	60	F	DidNotAttend	FALSE	FALSE	FALSE	FALSE	FALSE	FALSE	FALSE	FALSE	YES	2	NO	UNKNOWN	NA	NA	FALSE	FALSE	FALSE	FALSE	FALSE	FALSE	FALSE	FALSE	TRUE	FALSE	FALSE	FALSE	FALSE
CT-TP-19	Chau Thanh	1	51	M	JuniorHighSchool	FALSE	FALSE	TRUE	TRUE	FALSE	FALSE	FALSE	FALSE	YES	1	YES	NO	NA	NA	FALSE	FALSE	FALSE	FALSE	FALSE	FALSE	FALSE	FALSE	TRUE	FALSE	FALSE	FALSE	FALSE
CT-TP-19	Chau Thanh	2	52	F	JuniorHighSchool	FALSE	FALSE	FALSE	FALSE	FALSE	FALSE	FALSE	FALSE	YES	1	YES	NO	NA	NA	FALSE	FALSE	FALSE	FALSE	FALSE	FALSE	FALSE	FALSE	TRUE	FALSE	FALSE	FALSE	FALSE
CT-TPT-03	Chau Thanh	1	35	M	JuniorHighSchool	FALSE	FALSE	TRUE	FALSE	FALSE	FALSE	FALSE	FALSE	YES	1	NO	NO	NA	NA	FALSE	FALSE	FALSE	FALSE	FALSE	FALSE	TRUE	FALSE	TRUE	FALSE	FALSE	FALSE	FALSE
CT-TPT-03	Chau Thanh	2	30	F	JuniorHighSchool	FALSE	FALSE	FALSE	FALSE	FALSE	FALSE	FALSE	FALSE	YES	1	NO	UNKNOWN	NA	NA	FALSE	FALSE	FALSE	FALSE	FALSE	FALSE	TRUE	FALSE	TRUE	FALSE	FALSE	FALSE	FALSE
CT-TPT-04	Chau Thanh	1	38	M	JuniorHighSchool	TRUE	FALSE	TRUE	FALSE	FALSE	FALSE	FALSE	TRUE	YES	2	YES	YES	1	2	FALSE	FALSE	FALSE	FALSE	FALSE	FALSE	FALSE	FALSE	FALSE	TRUE	FALSE	FALSE	FALSE
CT-TPT-11	Chau Thanh	2	68	F	Elementary	FALSE	FALSE	FALSE	FALSE	FALSE	FALSE	FALSE	FALSE	YES	3	YES	NO	NA	NA	FALSE	FALSE	FALSE	FALSE	FALSE	FALSE	FALSE	FALSE	FALSE	TRUE	FALSE	FALSE	FALSE
CT-TPT-11	Chau Thanh	1	68	M	JuniorHighSchool	FALSE	FALSE	FALSE	TRUE	FALSE	FALSE	FALSE	FALSE	YES	3	YES	NO	NA	NA	FALSE	FALSE	FALSE	FALSE	FALSE	FALSE	FALSE	FALSE	FALSE	TRUE	FALSE	FALSE	FALSE
CT-TPT-14	Chau Thanh	1	39	M	JuniorHighSchool	TRUE	FALSE	TRUE	FALSE	FALSE	FALSE	FALSE	FALSE	YES	1	YES	NO	NA	NA	FALSE	FALSE	FALSE	FALSE	FALSE	FALSE	FALSE	FALSE	FALSE	TRUE	FALSE	FALSE	FALSE
CT-TPT-14	Chau Thanh	2	35	F	JuniorHighSchool	FALSE	FALSE	FALSE	FALSE	FALSE	FALSE	FALSE	FALSE	YES	1	YES	NO	NA	NA	FALSE	FALSE	FALSE	FALSE	FALSE	FALSE	FALSE	FALSE	FALSE	TRUE	FALSE	FALSE	FALSE
CT-TPT-15	Chau Thanh	3	82	F	DidNotAttend	FALSE	FALSE	FALSE	FALSE	FALSE	FALSE	FALSE	FALSE	YES	1	NO	UNKNOWN	NA	NA	FALSE	FALSE	FALSE	TRUE	FALSE	FALSE	FALSE	FALSE	TRUE	FALSE	FALSE	FALSE	FALSE
CT-TPT-15	Chau Thanh	2	80	M	JuniorHighSchool	FALSE	FALSE	FALSE	FALSE	FALSE	FALSE	FALSE	FALSE	YES	1	YES	YES	1	1	FALSE	FALSE	FALSE	FALSE	FALSE	FALSE	FALSE	FALSE	FALSE	TRUE	FALSE	FALSE	FALSE
CT-TPT-15	Chau Thanh	1	52	M	JuniorHighSchool	FALSE	FALSE	TRUE	FALSE	FALSE	FALSE	FALSE	FALSE	YES	1	YES	NO	NA	NA	FALSE	FALSE	FALSE	FALSE	FALSE	FALSE	TRUE	FALSE	TRUE	FALSE	FALSE	FALSE	FALSE
CT-TPT-19	Chau Thanh	1	55	F	Elementary	TRUE	FALSE	TRUE	FALSE	FALSE	FALSE	FALSE	FALSE	YES	1	YES	NO	NA	NA	FALSE	FALSE	FALSE	FALSE	FALSE	FALSE	FALSE	FALSE	TRUE	FALSE	FALSE	FALSE	FALSE
CT-TPT-19	Chau Thanh	2	57	M	JuniorHighSchool	FALSE	FALSE	FALSE	FALSE	FALSE	FALSE	FALSE	FALSE	YES	1	YES	NO	NA	NA	FALSE	FALSE	FALSE	FALSE	FALSE	FALSE	FALSE	FALSE	TRUE	FALSE	FALSE	FALSE	FALSE
CT-TPT-19	Chau Thanh	3	28	M	JuniorHighSchool	FALSE	FALSE	FALSE	FALSE	FALSE	FALSE	FALSE	FALSE	YES	1	YES	NO	NA	NA	FALSE	FALSE	FALSE	FALSE	FALSE	FALSE	FALSE	FALSE	TRUE	FALSE	FALSE	FALSE	FALSE
HN-AT-01	Hong Ngu	2	42	F	DidNotAttend	TRUE	FALSE	FALSE	FALSE	FALSE	FALSE	FALSE	FALSE	YES	1	YES	NO	NA	NA	FALSE	FALSE	FALSE	FALSE	FALSE	FALSE	FALSE	FALSE	TRUE	FALSE	FALSE	FALSE	FALSE
HN-AT-01	Hong Ngu	1	22	M	Elementary	TRUE	FALSE	FALSE	FALSE	FALSE	FALSE	FALSE	FALSE	NO	NA	NA	NO	NA	NA	FALSE	FALSE	FALSE	FALSE	FALSE	FALSE	TRUE	FALSE	TRUE	FALSE	FALSE	FALSE	FALSE
HN-AT-02	Hong Ngu	1	75	M	HighSchool	TRUE	FALSE	FALSE	FALSE	FALSE	FALSE	FALSE	FALSE	YES	1	YES	NO	NA	NA	FALSE	FALSE	FALSE	FALSE	FALSE	FALSE	FALSE	FALSE	TRUE	FALSE	FALSE	FALSE	FALSE
HN-AT-07	Hong Ngu	1	49	F	JuniorHighSchool	TRUE	FALSE	FALSE	FALSE	FALSE	FALSE	FALSE	FALSE	YES	2	YES	NO	NA	NA	FALSE	FALSE	FALSE	FALSE	FALSE	FALSE	FALSE	FALSE	FALSE	TRUE	FALSE	FALSE	FALSE
HN-AT-08	Hong Ngu	2	60	M	JuniorHighSchool	FALSE	FALSE	FALSE	FALSE	TRUE	FALSE	FALSE	FALSE	NO	NA	NA	NO	NA	NA	FALSE	FALSE	FALSE	TRUE	FALSE	FALSE	FALSE	FALSE	FALSE	TRUE	FALSE	FALSE	FALSE
HN-AT-08	Hong Ngu	1	56	F	Elementary	FALSE	FALSE	TRUE	FALSE	FALSE	FALSE	FALSE	FALSE	YES	1	YES	NO	NA	NA	FALSE	FALSE	FALSE	FALSE	FALSE	FALSE	TRUE	FALSE	FALSE	TRUE	FALSE	FALSE	FALSE
HN-AT-09	Hong Ngu	1	77	M	HighSchool	TRUE	FALSE	FALSE	FALSE	FALSE	FALSE	FALSE	FALSE	YES	3	YES	NO	NA	NA	FALSE	FALSE	FALSE	FALSE	FALSE	FALSE	FALSE	FALSE	TRUE	FALSE	FALSE	FALSE	FALSE
HN-AT-09	Hong Ngu	1	69	F	JuniorHighSchool	FALSE	FALSE	FALSE	FALSE	FALSE	FALSE	FALSE	FALSE	YES	1	NO	UNKNOWN	NA	NA	FALSE	FALSE	FALSE	FALSE	FALSE	FALSE	FALSE	FALSE	TRUE	FALSE	FALSE	FALSE	FALSE
HN-AT-10	Hong Ngu	1	41	F	JuniorHighSchool	FALSE	FALSE	FALSE	FALSE	FALSE	FALSE	FALSE	TRUE	YES	3	YES	NO	NA	NA	FALSE	FALSE	FALSE	FALSE	FALSE	FALSE	FALSE	FALSE	TRUE	FALSE	FALSE	FALSE	FALSE
HN-AT-10	Hong Ngu	2	41	M	Elementary	FALSE	FALSE	FALSE	FALSE	TRUE	FALSE	FALSE	FALSE	YES	3	YES	NO	NA	NA	FALSE	FALSE	FALSE	FALSE	FALSE	FALSE	FALSE	FALSE	TRUE	FALSE	FALSE	FALSE	FALSE
HN-AT-11	Hong Ngu	1	56	M	Elementary	TRUE	FALSE	FALSE	FALSE	FALSE	FALSE	FALSE	FALSE	YES	1	NO	UNKNOWN	NA	NA	FALSE	FALSE	FALSE	FALSE	FALSE	FALSE	FALSE	FALSE	TRUE	FALSE	FALSE	FALSE	FALSE
HN-AT-11	Hong Ngu	2	57	F	Elementary	FALSE	FALSE	FALSE	FALSE	FALSE	FALSE	FALSE	FALSE	YES	1	NO	UNKNOWN	NA	NA	FALSE	FALSE	FALSE	FALSE	FALSE	FALSE	FALSE	FALSE	TRUE	FALSE	FALSE	FALSE	FALSE
HN-AT-12	Hong Ngu	1	52	F	Elementary	FALSE	FALSE	FALSE	TRUE	FALSE	FALSE	FALSE	FALSE	YES	1	YES	NO	NA	NA	FALSE	FALSE	FALSE	FALSE	FALSE	FALSE	FALSE	FALSE	TRUE	FALSE	FALSE	FALSE	FALSE
HN-AT-13	Hong Ngu	1	62	F	Elementary	FALSE	FALSE	FALSE	TRUE	FALSE	FALSE	FALSE	FALSE	YES	3	YES	NO	NA	NA	FALSE	FALSE	FALSE	FALSE	FALSE	FALSE	FALSE	FALSE	FALSE	TRUE	FALSE	FALSE	FALSE
HN-AT-13	Hong Ngu	2	61	M	HighSchool	FALSE	FALSE	TRUE	FALSE	FALSE	FALSE	FALSE	FALSE	NO	NA	NA	NO	NA	NA	FALSE	FALSE	FALSE	FALSE	FALSE	FALSE	FALSE	FALSE	FALSE	TRUE	FALSE	FALSE	FALSE
HN-AT-14	Hong Ngu	1	71	M	JuniorHighSchool	FALSE	FALSE	FALSE	TRUE	FALSE	FALSE	FALSE	FALSE	YES	1	YES	NO	NA	NA	FALSE	FALSE	FALSE	FALSE	FALSE	FALSE	FALSE	FALSE	FALSE	TRUE	FALSE	FALSE	FALSE
HN-AT-14	Hong Ngu	2	39	F	Elementary	FALSE	FALSE	FALSE	FALSE	FALSE	FALSE	FALSE	FALSE	YES	1	YES	NO	NA	NA	FALSE	FALSE	FALSE	FALSE	FALSE	FALSE	FALSE	FALSE	FALSE	TRUE	FALSE	FALSE	FALSE
HN-AT-14	Hong Ngu	2	62	F	Elementary	FALSE	FALSE	FALSE	FALSE	FALSE	FALSE	FALSE	FALSE	YES	1	YES	NO	NA	NA	FALSE	FALSE	FALSE	FALSE	FALSE	FALSE	FALSE	FALSE	FALSE	TRUE	FALSE	FALSE	FALSE
HN-AT-16	Hong Ngu	1	55	M	HighSchool	TRUE	FALSE	FALSE	FALSE	FALSE	FALSE	FALSE	FALSE	YES	1	NO	UNKNOWN	NA	NA	FALSE	FALSE	FALSE	FALSE	FALSE	FALSE	TRUE	FALSE	TRUE	FALSE	FALSE	FALSE	FALSE
HN-AT-17	Hong Ngu	1	58	F	Elementary	FALSE	FALSE	TRUE	FALSE	TRUE	FALSE	FALSE	FALSE	NO	NA	NA	NO	NA	NA	FALSE	FALSE	FALSE	FALSE	FALSE	FALSE	FALSE	FALSE	TRUE	FALSE	FALSE	FALSE	FALSE
HN-AT-18	Hong Ngu	1	65	M	Elementary	TRUE	FALSE	FALSE	FALSE	FALSE	FALSE	FALSE	FALSE	YES	1	YES	NO	NA	NA	FALSE	FALSE	FALSE	FALSE	FALSE	FALSE	FALSE	FALSE	TRUE	FALSE	FALSE	FALSE	FALSE
HN-AT-18	Hong Ngu	2	62	F	DidNotAttend	TRUE	FALSE	FALSE	FALSE	FALSE	FALSE	FALSE	FALSE	YES	1	YES	NO	NA	NA	FALSE	FALSE	FALSE	FALSE	FALSE	FALSE	FALSE	FALSE	TRUE	FALSE	FALSE	FALSE	FALSE
HN-AT-19	Hong Ngu	2	54	F	Elementary	FALSE	FALSE	FALSE	FALSE	FALSE	FALSE	FALSE	FALSE	NO	NA	NA	NO	NA	NA	FALSE	FALSE	FALSE	FALSE	FALSE	FALSE	TRUE	FALSE	FALSE	TRUE	FALSE	FALSE	FALSE
HN-AT-19	Hong Ngu	1	55	M	DidNotAttend	TRUE	FALSE	TRUE	FALSE	FALSE	FALSE	FALSE	FALSE	YES	1	YES	NO	NA	NA	FALSE	FALSE	FALSE	FALSE	FALSE	FALSE	TRUE	FALSE	TRUE	FALSE	FALSE	FALSE	FALSE
HN-AT-20	Hong Ngu	2	86	M	Elementary	FALSE	FALSE	FALSE	FALSE	FALSE	FALSE	FALSE	FALSE	YES	3	YES	NO	NA	NA	FALSE	FALSE	FALSE	FALSE	FALSE	FALSE	FALSE	FALSE	TRUE	TRUE	FALSE	FALSE	FALSE
HN-AT-20	Hong Ngu	3	76	F	Elementary	FALSE	FALSE	FALSE	FALSE	FALSE	FALSE	FALSE	FALSE	YES	3	YES	NO	NA	NA	FALSE	FALSE	FALSE	FALSE	FALSE	FALSE	FALSE	FALSE	FALSE	TRUE	FALSE	FALSE	FALSE
HN-AT-20	Hong Ngu	1	35	F	Elementary	FALSE	FALSE	TRUE	FALSE	FALSE	FALSE	FALSE	FALSE	NO	NA	NA	NO	NA	NA	FALSE	FALSE	FALSE	FALSE	FALSE	FALSE	FALSE	FALSE	TRUE	FALSE	FALSE	FALSE	FALSE
HN-BT-01	Hong Ngu	1	73	M	JuniorHighSchool	FALSE	FALSE	TRUE	FALSE	FALSE	FALSE	FALSE	FALSE	YES	10	YES	NO	NA	NA	FALSE	FALSE	FALSE	FALSE	FALSE	FALSE	TRUE	TRUE	TRUE	TRUE	FALSE	FALSE	FALSE
HN-BT-01	Hong Ngu	3	11	F	JuniorHighSchool	FALSE	FALSE	FALSE	FALSE	FALSE	FALSE	FALSE	FALSE	YES	3	YES	YES	2	3	FALSE	FALSE	FALSE	FALSE	FALSE	FALSE	FALSE	FALSE	FALSE	TRUE	FALSE	FALSE	FALSE
HN-BT-01	Hong Ngu	2	67	F	Elementary	FALSE	FALSE	FALSE	FALSE	FALSE	FALSE	FALSE	FALSE	YES	13	YES	NO	NA	NA	FALSE	FALSE	FALSE	FALSE	FALSE	FALSE	FALSE	TRUE	FALSE	TRUE	FALSE	FALSE	FALSE
HN-BT-03	Hong Ngu	2	80	M	Elementary	FALSE	FALSE	FALSE	FALSE	FALSE	FALSE	FALSE	FALSE	YES	6	NO	UNKNOWN	NA	NA	FALSE	FALSE	FALSE	FALSE	FALSE	FALSE	FALSE	TRUE	TRUE	FALSE	FALSE	FALSE	FALSE
HN-BT-03	Hong Ngu	1	44	M	Elementary	FALSE	FALSE	TRUE	FALSE	TRUE	FALSE	FALSE	FALSE	YES	3	NO	NO	NA	NA	FALSE	FALSE	FALSE	FALSE	FALSE	FALSE	FALSE	TRUE	FALSE	TRUE	FALSE	FALSE	FALSE
HN-BT-03	Hong Ngu	3	72	F	Elementary	FALSE	FALSE	FALSE	FALSE	FALSE	FALSE	FALSE	FALSE	YES	1	YES	NO	NA	NA	FALSE	FALSE	FALSE	FALSE	FALSE	FALSE	FALSE	TRUE	TRUE	FALSE	FALSE	FALSE	FALSE
HN-BT-04	Hong Ngu	2	50	F	Elementary	FALSE	FALSE	FALSE	FALSE	TRUE	FALSE	FALSE	FALSE	YES	3	YES	NO	NA	NA	FALSE	FALSE	FALSE	FALSE	FALSE	FALSE	TRUE	TRUE	FALSE	TRUE	FALSE	FALSE	FALSE
HN-BT-04	Hong Ngu	1	48	M	Elementary	FALSE	FALSE	TRUE	FALSE	TRUE	FALSE	FALSE	FALSE	YES	2	YES	YES	1	2	FALSE	FALSE	FALSE	FALSE	FALSE	FALSE	FALSE	TRUE	FALSE	TRUE	FALSE	FALSE	FALSE
HN-BT-05	Hong Ngu	2	20	F	University	FALSE	FALSE	FALSE	FALSE	FALSE	FALSE	FALSE	FALSE	NO	NA	NA	NO	NA	NA	FALSE	FALSE	FALSE	FALSE	FALSE	FALSE	FALSE	FALSE	TRUE	FALSE	FALSE	FALSE	FALSE
HN-BT-05	Hong Ngu	1	50	F	Elementary	TRUE	FALSE	TRUE	FALSE	FALSE	FALSE	FALSE	FALSE	YES	2	NO	UNKNOWN	NA	NA	FALSE	FALSE	FALSE	FALSE	FALSE	FALSE	TRUE	TRUE	FALSE	TRUE	FALSE	FALSE	FALSE
HN-BT-05	Hong Ngu	3	51	M	JuniorHighSchool	FALSE	FALSE	FALSE	FALSE	FALSE	FALSE	FALSE	FALSE	NO	NA	NA	NO	NA	NA	FALSE	FALSE	FALSE	FALSE	FALSE	FALSE	TRUE	FALSE	TRUE	TRUE	FALSE	FALSE	FALSE
HN-BT-06	Hong Ngu	1	82	F	DidNotAttend	FALSE	FALSE	TRUE	FALSE	FALSE	FALSE	FALSE	FALSE	YES	1	YES	NO	NA	NA	FALSE	FALSE	FALSE	FALSE	FALSE	FALSE	FALSE	FALSE	FALSE	TRUE	FALSE	FALSE	FALSE
HN-BT-08	Hong Ngu	1	42	F	DidNotAttend	TRUE	FALSE	TRUE	FALSE	FALSE	FALSE	FALSE	TRUE	YES	1	YES	NO	NA	NA	FALSE	FALSE	FALSE	FALSE	FALSE	FALSE	TRUE	TRUE	TRUE	FALSE	FALSE	FALSE	FALSE
HN-BT-09	Hong Ngu	2	3	F	DidNotAttend	FALSE	FALSE	FALSE	FALSE	FALSE	FALSE	FALSE	FALSE	YES	3	YES	NO	NA	NA	FALSE	FALSE	TRUE	FALSE	FALSE	FALSE	FALSE	TRUE	TRUE	FALSE	FALSE	FALSE	FALSE
HN-BT-09	Hong Ngu	1	65	F	Elementary	TRUE	FALSE	TRUE	FALSE	FALSE	FALSE	FALSE	FALSE	NO	NA	NA	NO	NA	NA	FALSE	FALSE	FALSE	FALSE	FALSE	FALSE	FALSE	FALSE	TRUE	TRUE	FALSE	FALSE	FALSE
HN-BT-10	Hong Ngu	1	50	F	Elementary	TRUE	FALSE	TRUE	FALSE	FALSE	FALSE	FALSE	FALSE	YES	1	YES	NO	NA	NA	FALSE	TRUE	FALSE	FALSE	FALSE	FALSE	FALSE	FALSE	FALSE	TRUE	FALSE	FALSE	FALSE
HN-BT-11	Hong Ngu	1	55	F	Elementary	TRUE	FALSE	TRUE	FALSE	FALSE	FALSE	FALSE	FALSE	YES	4	YES	NO	NA	NA	FALSE	FALSE	FALSE	FALSE	FALSE	FALSE	FALSE	TRUE	TRUE	TRUE	FALSE	FALSE	FALSE
HN-BT-14	Hong Ngu	2	60	M	Elementary	TRUE	FALSE	FALSE	FALSE	FALSE	FALSE	FALSE	FALSE	NO	NA	NA	NO	NA	NA	FALSE	FALSE	FALSE	FALSE	FALSE	FALSE	TRUE	TRUE	FALSE	TRUE	FALSE	FALSE	FALSE
HN-BT-14	Hong Ngu	1	58	F	Elementary	FALSE	FALSE	TRUE	FALSE	FALSE	FALSE	FALSE	FALSE	NO	NA	NA	NO	NA	NA	FALSE	FALSE	FALSE	FALSE	FALSE	FALSE	TRUE	FALSE	FALSE	TRUE	FALSE	FALSE	FALSE
HN-BT-15	Hong Ngu	1	57	F	Elementary	TRUE	FALSE	TRUE	FALSE	FALSE	FALSE	FALSE	FALSE	YES	1	YES	NO	NA	NA	FALSE	FALSE	FALSE	FALSE	FALSE	FALSE	TRUE	FALSE	FALSE	TRUE	FALSE	FALSE	FALSE
HN-BT-18	Hong Ngu	1	54	M	Elementary	TRUE	FALSE	FALSE	FALSE	FALSE	FALSE	FALSE	FALSE	YES	1	YES	YES	1	1	FALSE	FALSE	FALSE	FALSE	FALSE	FALSE	FALSE	FALSE	FALSE	TRUE	FALSE	FALSE	FALSE
HN-BT-18	Hong Ngu	2	51	F	Elementary	FALSE	FALSE	TRUE	FALSE	FALSE	FALSE	FALSE	FALSE	NO	NA	NA	NO	NA	NA	FALSE	TRUE	FALSE	FALSE	FALSE	FALSE	FALSE	FALSE	FALSE	TRUE	FALSE	FALSE	FALSE
HN-BT-19	Hong Ngu	2	67	F	DidNotAttend	FALSE	FALSE	FALSE	FALSE	FALSE	FALSE	FALSE	FALSE	YES	2	YES	NO	NA	NA	FALSE	TRUE	FALSE	FALSE	FALSE	FALSE	FALSE	FALSE	FALSE	TRUE	FALSE	FALSE	FALSE
HN-BT-19	Hong Ngu	1	70	M	JuniorHighSchool	FALSE	TRUE	TRUE	FALSE	FALSE	FALSE	FALSE	FALSE	YES	2	YES	NO	NA	NA	FALSE	TRUE	FALSE	FALSE	FALSE	FALSE	FALSE	FALSE	FALSE	TRUE	FALSE	FALSE	FALSE
HN-BT-20	Hong Ngu	2	54	F	DidNotAttend	FALSE	FALSE	TRUE	FALSE	FALSE	FALSE	FALSE	FALSE	YES	1	YES	NO	NA	NA	FALSE	FALSE	FALSE	FALSE	FALSE	FALSE	TRUE	TRUE	FALSE	FALSE	FALSE	TRUE	FALSE
HN-BT-20	Hong Ngu	1		M	NA	TRUE	FALSE	FALSE	FALSE	FALSE	FALSE	FALSE	FALSE	YES	1	YES	NO	NA	NA	FALSE	FALSE	FALSE	FALSE	FALSE	FALSE	TRUE	TRUE	FALSE	FALSE	FALSE	TRUE	FALSE
LVO-BT-02	Lap Vo	3	58	M	JuniorHighSchool	TRUE	FALSE	FALSE	FALSE	FALSE	FALSE	FALSE	FALSE	YES	1	YES	YES	NA	NA	FALSE	TRUE	FALSE	FALSE	FALSE	FALSE	FALSE	FALSE	TRUE	FALSE	FALSE	FALSE	FALSE
LVO-BT-02	Lap Vo	2	56	F	JuniorHighSchool	FALSE	FALSE	FALSE	FALSE	FALSE	FALSE	FALSE	FALSE	YES	1	YES	NO	NA	NA	FALSE	TRUE	FALSE	FALSE	FALSE	FALSE	FALSE	FALSE	FALSE	TRUE	FALSE	FALSE	FALSE
LVO-BT-02	Lap Vo	1	32	M	University	FALSE	FALSE	TRUE	FALSE	FALSE	TRUE	FALSE	FALSE	YES	1	YES	NO	NA	NA	FALSE	FALSE	FALSE	FALSE	FALSE	FALSE	TRUE	TRUE	TRUE	FALSE	FALSE	FALSE	FALSE
LVO-BT-03	Lap Vo	1	40	F	Elementary	FALSE	FALSE	TRUE	FALSE	FALSE	FALSE	FALSE	FALSE	NO	NA	NA	NO	NA	NA	FALSE	FALSE	FALSE	FALSE	FALSE	FALSE	TRUE	FALSE	TRUE	FALSE	FALSE	FALSE	FALSE
LVO-BT-06	Lap Vo	1	47	F	Elementary	FALSE	FALSE	TRUE	FALSE	FALSE	FALSE	FALSE	FALSE	YES	1	NO	NO	NA	NA	FALSE	TRUE	FALSE	FALSE	FALSE	FALSE	FALSE	FALSE	FALSE	FALSE	FALSE	TRUE	FALSE
LVO-BT-07	Lap Vo	1	47	F	JuniorHighSchool	FALSE	TRUE	TRUE	FALSE	FALSE	FALSE	FALSE	FALSE	NO	NA	NA	NO	NA	NA	FALSE	FALSE	FALSE	FALSE	FALSE	FALSE	FALSE	FALSE	TRUE	FALSE	TRUE	FALSE	FALSE
LVO-BT-08	Lap Vo	1	46	M	HighSchool	TRUE	FALSE	TRUE	FALSE	FALSE	FALSE	FALSE	FALSE	YES	2	YES	YES	1	2	FALSE	TRUE	FALSE	FALSE	FALSE	FALSE	FALSE	FALSE	FALSE	TRUE	FALSE	FALSE	FALSE
LVO-BT-08	Lap Vo	2	47	F	NA	FALSE	FALSE	FALSE	FALSE	FALSE	FALSE	FALSE	FALSE	YES	1	NO	UNKNOWN	NA	NA	TRUE	FALSE	FALSE	FALSE	FALSE	FALSE	FALSE	FALSE	TRUE	FALSE	FALSE	FALSE	FALSE
LVO-BT-09	Lap Vo	1	40	M	Elementary	FALSE	FALSE	TRUE	FALSE	TRUE	FALSE	FALSE	FALSE	YES	1	YES	YES	1	1	FALSE	FALSE	FALSE	FALSE	FALSE	TRUE	FALSE	FALSE	FALSE	TRUE	FALSE	FALSE	FALSE
LVO-BT-09	Lap Vo	2	32	F	JuniorHighSchool	FALSE	FALSE	FALSE	FALSE	FALSE	FALSE	FALSE	FALSE	NO	NA	NA	NO	NA	NA	FALSE	TRUE	FALSE	FALSE	FALSE	FALSE	FALSE	FALSE	TRUE	TRUE	FALSE	FALSE	FALSE
LVO-BT-09	Lap Vo	3	12	M	JuniorHighSchool	FALSE	FALSE	FALSE	FALSE	FALSE	FALSE	FALSE	FALSE	YES	1	NO	UNKNOWN	NA	NA	FALSE	FALSE	FALSE	FALSE	FALSE	FALSE	TRUE	FALSE	TRUE	FALSE	FALSE	FALSE	FALSE
LVO-BT-10	Lap Vo	1	53	M	JuniorHighSchool	TRUE	FALSE	TRUE	TRUE	FALSE	FALSE	FALSE	TRUE	NO	NA	NA	NO	NA	NA	FALSE	FALSE	FALSE	FALSE	FALSE	FALSE	FALSE	FALSE	FALSE	TRUE	FALSE	FALSE	FALSE
LVO-BT-11	Lap Vo	1	49	F	HighSchool	FALSE	FALSE	TRUE	FALSE	FALSE	FALSE	FALSE	FALSE	YES	1	NO	UNKNOWN	NA	NA	FALSE	FALSE	FALSE	FALSE	FALSE	FALSE	TRUE	FALSE	FALSE	TRUE	FALSE	FALSE	FALSE
LVO-BT-12	Lap Vo	1	48	F	JuniorHighSchool	FALSE	FALSE	TRUE	FALSE	TRUE	FALSE	FALSE	FALSE	NO	NA	NA	NO	NA	NA	FALSE	FALSE	FALSE	FALSE	FALSE	FALSE	TRUE	FALSE	TRUE	FALSE	FALSE	FALSE	FALSE
LVO-BT-14	Lap Vo	2	50	F	HighSchool	FALSE	FALSE	FALSE	FALSE	FALSE	FALSE	FALSE	FALSE	NO	NA	NA	NO	NA	NA	FALSE	FALSE	FALSE	FALSE	FALSE	FALSE	FALSE	FALSE	FALSE	TRUE	FALSE	FALSE	FALSE
LVO-BT-14	Lap Vo	1	54	M	JuniorHighSchool	FALSE	FALSE	TRUE	FALSE	FALSE	FALSE	FALSE	FALSE	NO	NA	NA	NO	NA	NA	FALSE	FALSE	FALSE	FALSE	FALSE	FALSE	FALSE	FALSE	FALSE	TRUE	FALSE	FALSE	FALSE
LVO-BT-15	Lap Vo	3	66	F	JuniorHighSchool	FALSE	FALSE	FALSE	FALSE	FALSE	FALSE	FALSE	FALSE	YES	1	YES	NO	NA	NA	FALSE	FALSE	FALSE	FALSE	FALSE	FALSE	FALSE	FALSE	FALSE	TRUE	FALSE	FALSE	FALSE
LVO-BT-15	Lap Vo	2	67	F	JuniorHighSchool	FALSE	FALSE	FALSE	FALSE	FALSE	FALSE	FALSE	FALSE	YES	1	NO	UNKNOWN	NA	NA	FALSE	FALSE	FALSE	FALSE	FALSE	FALSE	FALSE	FALSE	FALSE	TRUE	FALSE	FALSE	FALSE
LVO-BT-15	Lap Vo	1	29	F	JuniorHighSchool	TRUE	FALSE	FALSE	FALSE	FALSE	FALSE	FALSE	TRUE	NO	NA	NA	NO	NA	NA	FALSE	FALSE	FALSE	FALSE	FALSE	FALSE	FALSE	FALSE	TRUE	FALSE	FALSE	FALSE	FALSE
LVO-BT-16	Lap Vo	1	55	M	JuniorHighSchool	FALSE	TRUE	TRUE	FALSE	FALSE	FALSE	FALSE	TRUE	YES	1	YES	YES	1	1	FALSE	FALSE	FALSE	FALSE	FALSE	FALSE	FALSE	FALSE	FALSE	TRUE	FALSE	FALSE	FALSE
LVO-BT-16	Lap Vo	2	54	F	JuniorHighSchool	FALSE	FALSE	FALSE	FALSE	FALSE	FALSE	FALSE	FALSE	NO	NA	NA	NO	NA	NA	FALSE	FALSE	FALSE	FALSE	FALSE	FALSE	FALSE	FALSE	FALSE	TRUE	FALSE	FALSE	FALSE
LVO-BT-17	Lap Vo	2	43	F	Elementary	FALSE	FALSE	TRUE	FALSE	FALSE	FALSE	FALSE	TRUE	NO	NA	NA	NO	NA	NA	FALSE	FALSE	FALSE	FALSE	FALSE	FALSE	TRUE	FALSE	TRUE	FALSE	FALSE	FALSE	FALSE
LVO-BT-17	Lap Vo	2	51	M	HighSchool	FALSE	FALSE	FALSE	FALSE	FALSE	FALSE	FALSE	FALSE	NO	NA	NA	NO	NA	NA	FALSE	FALSE	FALSE	FALSE	FALSE	FALSE	FALSE	FALSE	TRUE	FALSE	FALSE	FALSE	FALSE
LVO-BT-18	Lap Vo	2	37	F	HighSchool	FALSE	FALSE	FALSE	FALSE	FALSE	FALSE	TRUE	FALSE	YES	1	YES	NO	NA	NA	FALSE	TRUE	FALSE	FALSE	FALSE	FALSE	FALSE	FALSE	FALSE	FALSE	FALSE	FALSE	TRUE
LVO-BT-18	Lap Vo	1	60	F	DidNotAttend	FALSE	FALSE	TRUE	FALSE	FALSE	FALSE	FALSE	FALSE	YES	1	YES	NO	NA	NA	FALSE	TRUE	FALSE	FALSE	FALSE	FALSE	FALSE	FALSE	FALSE	TRUE	FALSE	FALSE	FALSE
LVO-BT-18	Lap Vo	3	13	F	JuniorHighSchool	FALSE	FALSE	FALSE	FALSE	FALSE	FALSE	FALSE	FALSE	YES	1	NO	UNKNOWN	NA	NA	FALSE	FALSE	FALSE	FALSE	FALSE	FALSE	TRUE	FALSE	TRUE	FALSE	FALSE	FALSE	FALSE
LVO-BT-19	Lap Vo	1	41	M	DidNotAttend	TRUE	FALSE	TRUE	FALSE	FALSE	FALSE	FALSE	FALSE	YES	4	NO	UNKNOWN	NA	NA	FALSE	TRUE	FALSE	FALSE	FALSE	FALSE	FALSE	FALSE	TRUE	FALSE	FALSE	FALSE	FALSE
LVO-DY-03	Lap Vo	2	48	F	Elementary	TRUE	FALSE	TRUE	FALSE	FALSE	FALSE	FALSE	FALSE	YES	1	NO	UNKNOWN	NA	NA	FALSE	FALSE	FALSE	FALSE	FALSE	FALSE	TRUE	FALSE	TRUE	FALSE	FALSE	FALSE	FALSE
LVO-DY-03	Lap Vo	1	49	M	JuniorHighSchool	FALSE	FALSE	FALSE	FALSE	FALSE	FALSE	FALSE	FALSE	YES	4	NO	UNKNOWN	NA	NA	FALSE	FALSE	FALSE	FALSE	FALSE	FALSE	TRUE	FALSE	TRUE	FALSE	FALSE	FALSE	FALSE
LVO-DY-08	Lap Vo	1	49	M	JuniorHighSchool	FALSE	FALSE	TRUE	FALSE	FALSE	FALSE	FALSE	TRUE	YES	1	YES	YES	1	1	FALSE	FALSE	FALSE	FALSE	FALSE	FALSE	TRUE	TRUE	TRUE	FALSE	FALSE	FALSE	FALSE
LVO-DY-08	Lap Vo	2	44	F	University	FALSE	FALSE	FALSE	TRUE	FALSE	FALSE	FALSE	FALSE	YES	2	YES	NO	NA	NA	FALSE	FALSE	FALSE	FALSE	FALSE	FALSE	FALSE	FALSE	FALSE	TRUE	FALSE	FALSE	FALSE
LVO-DY-09	Lap Vo	1	56	F	Elementary	FALSE	FALSE	FALSE	FALSE	TRUE	FALSE	FALSE	FALSE	YES	1	YES	NO	NA	NA	FALSE	FALSE	FALSE	FALSE	FALSE	FALSE	FALSE	FALSE	TRUE	TRUE	FALSE	FALSE	FALSE
LVO-DY-09	Lap Vo	2	55	M	Elementary	TRUE	FALSE	TRUE	FALSE	FALSE	FALSE	FALSE	FALSE	NO	NA	NA	NO	NA	NA	FALSE	FALSE	FALSE	FALSE	FALSE	FALSE	FALSE	FALSE	FALSE	FALSE	TRUE	FALSE	FALSE
LVO-DY-10	Lap Vo	1	33	M	HighSchool	FALSE	FALSE	TRUE	FALSE	FALSE	TRUE	FALSE	FALSE	YES	1	NO	UNKNOWN	NA	NA	FALSE	FALSE	FALSE	FALSE	FALSE	FALSE	TRUE	TRUE	TRUE	FALSE	FALSE	FALSE	FALSE
LVO-DY-10	Lap Vo	3	0.75	M	DidNotAttend	FALSE	FALSE	FALSE	FALSE	FALSE	FALSE	FALSE	FALSE	NO	NA	NA	NO	NA	NA	FALSE	FALSE	FALSE	FALSE	FALSE	FALSE	FALSE	FALSE	FALSE	TRUE	FALSE	FALSE	FALSE
LVO-DY-12	Lap Vo	1	38	M	Elementary	FALSE	FALSE	TRUE	FALSE	TRUE	FALSE	FALSE	FALSE	NO	NA	NA	NO	NA	NA	FALSE	FALSE	FALSE	FALSE	FALSE	FALSE	FALSE	FALSE	TRUE	FALSE	FALSE	FALSE	FALSE
LVO-DY-12	Lap Vo	2	13	M	JuniorHighSchool	FALSE	FALSE	FALSE	FALSE	FALSE	FALSE	FALSE	FALSE	NO	NA	NA	NO	NA	NA	FALSE	FALSE	FALSE	FALSE	FALSE	FALSE	FALSE	FALSE	TRUE	FALSE	TRUE	FALSE	FALSE
LVO-DY-13	Lap Vo	3	13	F	JuniorHighSchool	FALSE	FALSE	FALSE	FALSE	FALSE	FALSE	FALSE	FALSE	YES	1	NO	UNKNOWN	NA	NA	FALSE	FALSE	FALSE	FALSE	FALSE	FALSE	TRUE	FALSE	FALSE	TRUE	FALSE	FALSE	FALSE
LVO-DY-13	Lap Vo	1	42	M	JuniorHighSchool	FALSE	FALSE	FALSE	TRUE	FALSE	FALSE	FALSE	FALSE	YES	1	NO	UNKNOWN	NA	NA	FALSE	FALSE	FALSE	FALSE	FALSE	FALSE	FALSE	FALSE	FALSE	TRUE	FALSE	FALSE	FALSE
LVO-DY-13	Lap Vo	2	46	F	JuniorHighSchool	FALSE	FALSE	FALSE	FALSE	TRUE	FALSE	FALSE	FALSE	NO	NA	NA	NO	NA	NA	FALSE	FALSE	FALSE	FALSE	FALSE	FALSE	FALSE	TRUE	FALSE	TRUE	FALSE	FALSE	FALSE
LVO-DY-15	Lap Vo	3	53	M	Elementary	FALSE	FALSE	FALSE	FALSE	FALSE	TRUE	FALSE	FALSE	YES	1	YES	YES	1	1	FALSE	FALSE	FALSE	FALSE	TRUE	FALSE	FALSE	TRUE	FALSE	FALSE	FALSE	FALSE	TRUE
LVO-DY-15	Lap Vo	1	28	M	University	TRUE	TRUE	TRUE	FALSE	FALSE	TRUE	FALSE	FALSE	YES	3	NO	UNKNOWN	NA	NA	FALSE	FALSE	FALSE	FALSE	FALSE	FALSE	TRUE	FALSE	TRUE	FALSE	FALSE	FALSE	FALSE
LVO-DY-18	Lap Vo	1	43	F	Elementary	TRUE	TRUE	FALSE	FALSE	FALSE	FALSE	FALSE	FALSE	NO	NA	NA	NO	NA	NA	FALSE	FALSE	FALSE	FALSE	FALSE	FALSE	FALSE	FALSE	TRUE	FALSE	FALSE	FALSE	FALSE
LVO-DY-19	Lap Vo	1	57	F	Elementary	FALSE	TRUE	TRUE	TRUE	FALSE	FALSE	FALSE	FALSE	YES	7	YES	NO	NA	NA	FALSE	FALSE	FALSE	FALSE	FALSE	FALSE	TRUE	FALSE	TRUE	FALSE	FALSE	FALSE	FALSE
LVO-DY-19	Lap Vo	2	56	M	Elementary	FALSE	FALSE	FALSE	FALSE	FALSE	FALSE	FALSE	FALSE	YES	7	YES	NO	NA	NA	FALSE	FALSE	FALSE	FALSE	FALSE	FALSE	TRUE	FALSE	FALSE	TRUE	FALSE	FALSE	FALSE
LVO-DY-20	Lap Vo	2	23	F	HighSchool	FALSE	FALSE	FALSE	FALSE	FALSE	TRUE	FALSE	TRUE	YES	1	NO	UNKNOWN	NA	NA	FALSE	FALSE	FALSE	FALSE	FALSE	FALSE	TRUE	FALSE	TRUE	FALSE	FALSE	FALSE	FALSE
LVO-DY-20	Lap Vo	3	53	F	Elementary	FALSE	FALSE	FALSE	FALSE	FALSE	FALSE	FALSE	FALSE	YES	3	NO	UNKNOWN	NA	NA	FALSE	FALSE	FALSE	TRUE	FALSE	FALSE	FALSE	FALSE	TRUE	FALSE	FALSE	FALSE	FALSE
LVO-DY-20	Lap Vo	1	66	M	HighSchool	FALSE	TRUE	TRUE	FALSE	FALSE	FALSE	FALSE	FALSE	YES	1	YES	NO	NA	NA	FALSE	FALSE	FALSE	FALSE	FALSE	FALSE	FALSE	TRUE	TRUE	FALSE	FALSE	FALSE	FALSE
LVO-TKT-01	Lap Vo	1	45	M	Elementary	FALSE	TRUE	TRUE	FALSE	FALSE	FALSE	FALSE	TRUE	YES	1	NO	UNKNOWN	NA	NA	FALSE	FALSE	FALSE	FALSE	TRUE	FALSE	FALSE	FALSE	TRUE	FALSE	FALSE	FALSE	FALSE
LVO-TKT-01	Lap Vo	2	71	M	Elementary	FALSE	FALSE	FALSE	FALSE	FALSE	FALSE	FALSE	FALSE	YES	1	YES	NO	NA	NA	FALSE	FALSE	FALSE	FALSE	FALSE	FALSE	FALSE	FALSE	TRUE	FALSE	FALSE	FALSE	FALSE
LVO-TKT-02	Lap Vo	1	50	F	JuniorHighSchool	FALSE	FALSE	TRUE	TRUE	FALSE	FALSE	FALSE	FALSE	YES	1	NO	UNKNOWN	NA	NA	FALSE	FALSE	FALSE	FALSE	FALSE	FALSE	TRUE	FALSE	TRUE	FALSE	FALSE	FALSE	FALSE
LVO-TKT-03	Lap Vo	2	29	F	HighSchool	FALSE	FALSE	FALSE	FALSE	FALSE	FALSE	FALSE	FALSE	YES	1	NO	UNKNOWN	NA	NA	FALSE	FALSE	FALSE	FALSE	FALSE	FALSE	TRUE	FALSE	FALSE	TRUE	FALSE	FALSE	FALSE
LVO-TKT-03	Lap Vo	1	32	M	College	TRUE	FALSE	TRUE	FALSE	FALSE	FALSE	FALSE	FALSE	YES	1	NO	UNKNOWN	NA	NA	FALSE	FALSE	FALSE	FALSE	FALSE	FALSE	TRUE	FALSE	TRUE	FALSE	FALSE	FALSE	FALSE
LVO-TKT-04	Lap Vo	1	56	M	University	FALSE	FALSE	TRUE	FALSE	FALSE	FALSE	FALSE	TRUE	YES	1	YES	YES	1	1	FALSE	FALSE	FALSE	FALSE	FALSE	FALSE	FALSE	FALSE	FALSE	FALSE	FALSE	FALSE	TRUE
LVO-TKT-05	Lap Vo	1	54	M	JuniorHighSchool	FALSE	FALSE	TRUE	FALSE	FALSE	FALSE	FALSE	FALSE	YES	2	YES	YES	2	2	FALSE	FALSE	FALSE	FALSE	TRUE	FALSE	FALSE	FALSE	FALSE	FALSE	FALSE	FALSE	TRUE
LVO-TKT-08	Lap Vo	1	58	M	College	FALSE	FALSE	TRUE	TRUE	FALSE	FALSE	FALSE	FALSE	YES	1	NO	UNKNOWN	NA	NA	FALSE	FALSE	FALSE	FALSE	FALSE	FALSE	FALSE	TRUE	FALSE	FALSE	FALSE	FALSE	TRUE
LVO-TKT-08	Lap Vo	2	50	F	JuniorHighSchool	FALSE	FALSE	FALSE	FALSE	FALSE	FALSE	FALSE	FALSE	YES	1	YES	YES	1	1	FALSE	FALSE	TRUE	FALSE	FALSE	FALSE	FALSE	FALSE	FALSE	FALSE	FALSE	FALSE	TRUE
LVO-TKT-09	Lap Vo	1	42	F	Elementary	FALSE	FALSE	TRUE	TRUE	FALSE	FALSE	FALSE	FALSE	YES	1	NO	UNKNOWN	NA	NA	FALSE	FALSE	FALSE	FALSE	FALSE	FALSE	FALSE	TRUE	TRUE	FALSE	FALSE	FALSE	FALSE
LVO-TKT-09	Lap Vo	2	17	M	HighSchool	FALSE	FALSE	FALSE	FALSE	FALSE	FALSE	FALSE	FALSE	NO	NA	NA	NO	NA	NA	FALSE	FALSE	FALSE	FALSE	FALSE	FALSE	FALSE	FALSE	TRUE	FALSE	FALSE	FALSE	FALSE
LVO-TKT-12	Lap Vo	2	65	M	Elementary	FALSE	FALSE	FALSE	FALSE	FALSE	FALSE	FALSE	FALSE	YES	1	NO	UNKNOWN	NA	NA	FALSE	FALSE	TRUE	FALSE	FALSE	FALSE	TRUE	FALSE	FALSE	FALSE	FALSE	FALSE	TRUE
LVO-TKT-12	Lap Vo	1	63	F	Elementary	FALSE	TRUE	TRUE	FALSE	FALSE	FALSE	FALSE	FALSE	YES	4	YES	YES	4	4	FALSE	FALSE	FALSE	FALSE	FALSE	TRUE	FALSE	FALSE	FALSE	FALSE	FALSE	FALSE	TRUE
LVO-TKT-13	Lap Vo	1	70	F	DidNotAttend	TRUE	TRUE	TRUE	FALSE	FALSE	FALSE	FALSE	FALSE	YES	1	YES	NO	NA	NA	FALSE	FALSE	FALSE	FALSE	FALSE	FALSE	FALSE	FALSE	FALSE	FALSE	FALSE	FALSE	TRUE
LVO-TKT-15	Lap Vo	1	66	M	JuniorHighSchool	FALSE	TRUE	TRUE	FALSE	FALSE	FALSE	FALSE	TRUE	NO	NA	NA	NO	NA	NA	FALSE	FALSE	FALSE	FALSE	FALSE	FALSE	FALSE	FALSE	FALSE	TRUE	FALSE	FALSE	FALSE
LVO-TKT-16	Lap Vo	1	34	F	JuniorHighSchool	FALSE	FALSE	TRUE	FALSE	FALSE	FALSE	FALSE	FALSE	NO	NA	NA	NO	NA	NA	FALSE	FALSE	FALSE	FALSE	FALSE	FALSE	TRUE	FALSE	TRUE	FALSE	FALSE	FALSE	FALSE
LVU-PH-12	Lai Vung	5	36	M	Elementary	FALSE	FALSE	TRUE	FALSE	FALSE	FALSE	FALSE	FALSE	NO	NA	NA	NO	NA	NA	FALSE	FALSE	FALSE	FALSE	FALSE	FALSE	FALSE	FALSE	TRUE	FALSE	FALSE	FALSE	FALSE
LVU-PH-12	Lai Vung	1	56	F	Elementary	FALSE	TRUE	FALSE	FALSE	FALSE	FALSE	FALSE	FALSE	YES	1	YES	NO	NA	NA	FALSE	FALSE	FALSE	FALSE	FALSE	FALSE	FALSE	FALSE	TRUE	TRUE	FALSE	FALSE	FALSE
LVU-PH-15	Lai Vung	1	49	M	Elementary	FALSE	FALSE	TRUE	FALSE	FALSE	FALSE	FALSE	FALSE	NO	NA	NA	NO	NA	NA	FALSE	FALSE	FALSE	FALSE	FALSE	FALSE	TRUE	FALSE	FALSE	TRUE	FALSE	FALSE	FALSE
LVU-PH-16	Lai Vung	1	79	M	HighSchool	FALSE	FALSE	FALSE	FALSE	FALSE	FALSE	FALSE	FALSE	YES	1	YES	NO	NA	NA	FALSE	TRUE	FALSE	FALSE	FALSE	FALSE	FALSE	FALSE	FALSE	TRUE	FALSE	FALSE	FALSE
LVU-PH-17	Lai Vung	1	43	M	JuniorHighSchool	TRUE	TRUE	TRUE	FALSE	FALSE	FALSE	FALSE	FALSE	YES	1	YES	NO	NA	NA	FALSE	FALSE	FALSE	FALSE	FALSE	FALSE	FALSE	FALSE	FALSE	TRUE	FALSE	FALSE	FALSE
LVU-PH-18	Lai Vung	2	73	M	University	FALSE	FALSE	FALSE	FALSE	FALSE	FALSE	FALSE	FALSE	YES	1	YES	YES	1	1	FALSE	FALSE	FALSE	FALSE	FALSE	FALSE	FALSE	FALSE	FALSE	TRUE	FALSE	FALSE	FALSE
LVU-PH-18	Lai Vung	1	64	F	HighSchool	FALSE	TRUE	TRUE	FALSE	FALSE	FALSE	FALSE	FALSE	YES	1	YES	NO	NA	NA	FALSE	FALSE	FALSE	FALSE	FALSE	FALSE	FALSE	FALSE	FALSE	TRUE	FALSE	FALSE	FALSE
LVU-PH-19	Lai Vung	2	47	F	HighSchool	FALSE	FALSE	FALSE	FALSE	FALSE	FALSE	FALSE	FALSE	NO	NA	NA	NO	NA	NA	FALSE	FALSE	FALSE	FALSE	FALSE	FALSE	FALSE	FALSE	FALSE	TRUE	FALSE	FALSE	FALSE
LVU-PH-19	Lai Vung	1	48	M	University	FALSE	FALSE	TRUE	FALSE	FALSE	TRUE	FALSE	FALSE	NO	NA	NA	NO	NA	NA	FALSE	FALSE	FALSE	FALSE	FALSE	FALSE	FALSE	FALSE	FALSE	TRUE	FALSE	FALSE	FALSE
LVU-PH-20	Lai Vung	1	60	M	Elementary	FALSE	TRUE	TRUE	FALSE	FALSE	FALSE	FALSE	FALSE	YES	1	YES	NO	NA	NA	FALSE	FALSE	FALSE	FALSE	FALSE	FALSE	FALSE	FALSE	FALSE	TRUE	FALSE	FALSE	FALSE
LVU-PH-20	Lai Vung	2	59	F	Elementary	FALSE	FALSE	FALSE	FALSE	FALSE	FALSE	FALSE	FALSE	YES	1	YES	NO	NA	NA	FALSE	FALSE	FALSE	FALSE	FALSE	FALSE	FALSE	FALSE	FALSE	TRUE	FALSE	FALSE	FALSE
LVU-PH-25	Lai Vung	2	30	M	University	FALSE	FALSE	FALSE	FALSE	FALSE	FALSE	FALSE	FALSE	YES	1	NO	UNKNOWN	NA	NA	FALSE	FALSE	FALSE	FALSE	FALSE	FALSE	FALSE	FALSE	TRUE	FALSE	FALSE	FALSE	FALSE
LVU-PH-25	Lai Vung	1	30	F	University	FALSE	FALSE	TRUE	TRUE	FALSE	FALSE	FALSE	FALSE	YES	1	NO	UNKNOWN	NA	NA	FALSE	FALSE	FALSE	FALSE	FALSE	FALSE	FALSE	FALSE	TRUE	FALSE	FALSE	FALSE	FALSE
LVU-PH-26	Lai Vung	1	19	F	HighSchool	FALSE	FALSE	TRUE	FALSE	FALSE	FALSE	FALSE	TRUE	NO	NA	NA	NO	NA	NA	FALSE	FALSE	FALSE	FALSE	FALSE	FALSE	FALSE	FALSE	FALSE	TRUE	FALSE	FALSE	FALSE
LVU-PH-27	Lai Vung	2	42	M	JuniorHighSchool	FALSE	FALSE	FALSE	FALSE	FALSE	FALSE	FALSE	FALSE	NO	NA	NA	NO	NA	NA	FALSE	FALSE	FALSE	FALSE	FALSE	FALSE	FALSE	FALSE	TRUE	FALSE	FALSE	FALSE	FALSE
LVU-PH-27	Lai Vung	1	43	F	HighSchool	FALSE	FALSE	TRUE	FALSE	FALSE	FALSE	FALSE	TRUE	YES	2	YES	NO	NA	NA	FALSE	FALSE	FALSE	FALSE	FALSE	FALSE	FALSE	FALSE	TRUE	TRUE	FALSE	FALSE	FALSE
LVU-PH-28	Lai Vung	3	16	M	JuniorHighSchool	FALSE	FALSE	FALSE	FALSE	FALSE	FALSE	FALSE	FALSE	YES	2	YES	NO	NA	NA	FALSE	FALSE	FALSE	FALSE	FALSE	FALSE	FALSE	FALSE	FALSE	TRUE	FALSE	FALSE	FALSE
LVU-PH-28	Lai Vung	2	37	F	HighSchool	FALSE	FALSE	FALSE	FALSE	FALSE	FALSE	FALSE	FALSE	NO	NA	NA	NO	NA	NA	FALSE	FALSE	FALSE	FALSE	FALSE	FALSE	FALSE	FALSE	FALSE	TRUE	FALSE	FALSE	FALSE
LVU-PH-28	Lai Vung	1	77	M	JuniorHighSchool	FALSE	FALSE	TRUE	FALSE	FALSE	FALSE	FALSE	TRUE	YES	2	YES	NO	NA	NA	FALSE	FALSE	FALSE	FALSE	FALSE	FALSE	FALSE	FALSE	FALSE	TRUE	FALSE	FALSE	FALSE
LVU-PH-31	Lai Vung	1	41	M	HighSchool	FALSE	FALSE	TRUE	FALSE	FALSE	TRUE	FALSE	FALSE	YES	2	NO	UNKNOWN	NA	NA	FALSE	FALSE	FALSE	FALSE	FALSE	FALSE	TRUE	FALSE	TRUE	FALSE	FALSE	FALSE	FALSE
LVU-PH-32	Lai Vung	1	74	M	Elementary	FALSE	TRUE	TRUE	FALSE	FALSE	FALSE	FALSE	FALSE	YES	2	YES	NO	NA	NA	FALSE	FALSE	FALSE	FALSE	FALSE	FALSE	FALSE	FALSE	FALSE	TRUE	FALSE	FALSE	FALSE
LVU-PH-33	Lai Vung	1	49	F	JuniorHighSchool	FALSE	FALSE	TRUE	TRUE	FALSE	FALSE	FALSE	FALSE	YES	1	YES	YES	1	1	FALSE	FALSE	FALSE	FALSE	FALSE	FALSE	FALSE	FALSE	FALSE	TRUE	FALSE	FALSE	FALSE
LVU-PH-34	Lai Vung	1	34	M	HighSchool	TRUE	FALSE	TRUE	FALSE	FALSE	FALSE	FALSE	TRUE	NO	NA	NA	NO	NA	NA	FALSE	FALSE	FALSE	FALSE	FALSE	FALSE	TRUE	TRUE	TRUE	FALSE	FALSE	FALSE	FALSE
LVU-PH-35	Lai Vung	1	23	M	University	FALSE	FALSE	TRUE	FALSE	FALSE	FALSE	FALSE	FALSE	NO	NA	NA	NO	NA	NA	FALSE	FALSE	FALSE	FALSE	FALSE	FALSE	TRUE	FALSE	TRUE	FALSE	FALSE	FALSE	FALSE
LVU-PH-36	Lai Vung	1	56	M	Elementary	TRUE	FALSE	TRUE	FALSE	FALSE	FALSE	FALSE	FALSE	YES	3	YES	NO	NA	NA	FALSE	FALSE	FALSE	FALSE	FALSE	FALSE	TRUE	FALSE	TRUE	FALSE	TRUE	TRUE	FALSE
LVU-PH-36	Lai Vung	2	53	F	Elementary	FALSE	FALSE	FALSE	FALSE	FALSE	FALSE	FALSE	FALSE	YES	NA	YES	NO	NA	NA	FALSE	FALSE	FALSE	FALSE	FALSE	FALSE	TRUE	TRUE	TRUE	FALSE	FALSE	TRUE	FALSE
LVU-PH-38	Lai Vung	1	63	M	College	FALSE	FALSE	TRUE	FALSE	FALSE	FALSE	FALSE	TRUE	YES	1	YES	NO	NA	NA	FALSE	TRUE	FALSE	FALSE	FALSE	FALSE	FALSE	FALSE	FALSE	TRUE	FALSE	FALSE	FALSE
LVU-PH-38	Lai Vung	2	42	M	University	FALSE	FALSE	FALSE	FALSE	FALSE	TRUE	FALSE	FALSE	YES	2	YES	YES	1	2	FALSE	FALSE	FALSE	FALSE	FALSE	FALSE	FALSE	FALSE	FALSE	TRUE	FALSE	FALSE	FALSE
LVU-TH-02	Lai Vung	1	52	F	JuniorHighSchool	FALSE	FALSE	TRUE	FALSE	FALSE	FALSE	FALSE	TRUE	YES	1	NO	UNKNOWN	NA	NA	FALSE	FALSE	FALSE	FALSE	FALSE	FALSE	FALSE	FALSE	FALSE	TRUE	FALSE	FALSE	FALSE
LVU-TH-04	Lai Vung	3	17	M	JuniorHighSchool	FALSE	FALSE	FALSE	FALSE	FALSE	FALSE	FALSE	FALSE	NO	NA	NA	NO	NA	NA	FALSE	FALSE	FALSE	FALSE	FALSE	FALSE	FALSE	FALSE	FALSE	FALSE	FALSE	FALSE	FALSE
LVU-TH-04	Lai Vung	2	44	F	Elementary	FALSE	FALSE	FALSE	FALSE	FALSE	FALSE	FALSE	FALSE	YES	1	NO	UNKNOWN	NA	NA	FALSE	FALSE	FALSE	FALSE	FALSE	FALSE	FALSE	TRUE	TRUE	FALSE	FALSE	FALSE	FALSE
LVU-TH-04	Lai Vung	1	43	M	Elementary	FALSE	FALSE	TRUE	FALSE	TRUE	FALSE	FALSE	FALSE	YES	1	NO	UNKNOWN	NA	NA	FALSE	FALSE	FALSE	FALSE	FALSE	FALSE	FALSE	TRUE	TRUE	FALSE	FALSE	FALSE	FALSE
LVU-TH-06	Lai Vung	3	61	F	HighSchool	FALSE	FALSE	FALSE	FALSE	FALSE	FALSE	FALSE	FALSE	NO	NA	NA	NO	NA	NA	FALSE	FALSE	FALSE	FALSE	FALSE	FALSE	TRUE	FALSE	FALSE	TRUE	FALSE	FALSE	FALSE
LVU-TH-06	Lai Vung	2	33	M	HighSchool	TRUE	FALSE	FALSE	FALSE	FALSE	FALSE	FALSE	FALSE	NO	NA	NA	NO	NA	NA	FALSE	FALSE	FALSE	FALSE	FALSE	FALSE	TRUE	FALSE	TRUE	FALSE	FALSE	FALSE	FALSE
LVU-TH-06	Lai Vung	1	55	F	Elementary	FALSE	FALSE	TRUE	FALSE	FALSE	FALSE	FALSE	FALSE	NO	NA	NA	NO	NA	NA	FALSE	FALSE	FALSE	FALSE	FALSE	FALSE	TRUE	FALSE	FALSE	TRUE	FALSE	FALSE	FALSE
LVU-TH-07	Lai Vung	2	29	F	JuniorHighSchool	FALSE	FALSE	FALSE	FALSE	FALSE	FALSE	FALSE	FALSE	YES	1	NO	UNKNOWN	NA	NA	FALSE	FALSE	FALSE	FALSE	FALSE	FALSE	FALSE	FALSE	TRUE	FALSE	FALSE	FALSE	FALSE
LVU-TH-07	Lai Vung	1	53	F	Elementary	FALSE	TRUE	TRUE	FALSE	FALSE	FALSE	FALSE	FALSE	YES	3	YES	YES	1	3	FALSE	FALSE	FALSE	FALSE	FALSE	FALSE	FALSE	TRUE	FALSE	TRUE	FALSE	FALSE	FALSE
LVU-TH-08	Lai Vung	3	13	M	JuniorHighSchool	FALSE	FALSE	FALSE	FALSE	FALSE	FALSE	FALSE	FALSE	NO	NA	NA	NO	NA	NA	FALSE	FALSE	FALSE	FALSE	FALSE	FALSE	FALSE	FALSE	FALSE	TRUE	FALSE	FALSE	FALSE
LVU-TH-08	Lai Vung	2	56	M	JuniorHighSchool	FALSE	FALSE	FALSE	FALSE	TRUE	FALSE	FALSE	FALSE	NO	NA	NA	NO	NA	NA	FALSE	FALSE	FALSE	FALSE	FALSE	FALSE	FALSE	FALSE	FALSE	TRUE	FALSE	TRUE	TRUE
LVU-TH-08	Lai Vung	1	54	F	Elementary	FALSE	FALSE	FALSE	FALSE	TRUE	FALSE	FALSE	FALSE	NO	NA	NA	NO	NA	NA	FALSE	FALSE	FALSE	FALSE	FALSE	FALSE	FALSE	FALSE	FALSE	TRUE	FALSE	FALSE	FALSE
LVU-TH-09	Lai Vung	2	9	M	Elementary	FALSE	FALSE	FALSE	FALSE	FALSE	FALSE	FALSE	FALSE	NO	NA	NA	NO	NA	NA	FALSE	FALSE	FALSE	FALSE	FALSE	FALSE	FALSE	FALSE	TRUE	TRUE	FALSE	FALSE	FALSE
LVU-TH-09	Lai Vung	1	34	F	Elementary	FALSE	FALSE	TRUE	FALSE	TRUE	FALSE	FALSE	FALSE	NO	NA	NA	NO	NA	NA	FALSE	FALSE	FALSE	FALSE	FALSE	FALSE	FALSE	FALSE	TRUE	TRUE	FALSE	FALSE	FALSE
LVU-TH-10	Lai Vung	1	49	F	JuniorHighSchool	FALSE	TRUE	TRUE	TRUE	FALSE	FALSE	FALSE	FALSE	YES	3	YES	YES	3	3	FALSE	FALSE	FALSE	FALSE	FALSE	FALSE	FALSE	FALSE	FALSE	TRUE	FALSE	FALSE	FALSE
LVU-TH-11	Lai Vung	1	48	F	JuniorHighSchool	FALSE	TRUE	TRUE	FALSE	FALSE	FALSE	FALSE	FALSE	YES	1	YES	NO	NA	NA	FALSE	FALSE	FALSE	FALSE	FALSE	FALSE	TRUE	FALSE	TRUE	FALSE	FALSE	FALSE	FALSE
LVU-TH-11	Lai Vung	2	51	M	JuniorHighSchool	FALSE	FALSE	FALSE	FALSE	FALSE	FALSE	FALSE	FALSE	YES	1	YES	YES	1	1	FALSE	FALSE	FALSE	FALSE	FALSE	FALSE	FALSE	FALSE	FALSE	TRUE	FALSE	FALSE	FALSE
LVU-TH-13	Lai Vung	1	48	M	JuniorHighSchool	FALSE	FALSE	TRUE	FALSE	FALSE	FALSE	FALSE	FALSE	YES	1	NO	UNKNOWN	NA	NA	FALSE	FALSE	FALSE	FALSE	FALSE	FALSE	FALSE	TRUE	FALSE	TRUE	FALSE	FALSE	FALSE
LVU-TH-14	Lai Vung	1	60	M	Elementary	TRUE	TRUE	TRUE	FALSE	FALSE	FALSE	FALSE	FALSE	YES	1	NO	UNKNOWN	NA	NA	FALSE	FALSE	FALSE	FALSE	FALSE	FALSE	FALSE	FALSE	FALSE	TRUE	FALSE	FALSE	FALSE
LVU-TH-15	Lai Vung	1	46	F	Elementary	TRUE	FALSE	TRUE	FALSE	TRUE	FALSE	FALSE	FALSE	YES	3	NO	UNKNOWN	NA	NA	FALSE	FALSE	FALSE	FALSE	FALSE	FALSE	FALSE	FALSE	TRUE	FALSE	FALSE	FALSE	FALSE
LVU-TH-15	Lai Vung	2	47	M	JuniorHighSchool	FALSE	FALSE	FALSE	FALSE	FALSE	FALSE	FALSE	FALSE	YES	6	NO	UNKNOWN	NA	NA	FALSE	FALSE	FALSE	FALSE	FALSE	FALSE	FALSE	FALSE	FALSE	TRUE	FALSE	FALSE	FALSE
LVU-TH-16	Lai Vung	1	49	F	DidNotAttend	FALSE	FALSE	FALSE	FALSE	TRUE	FALSE	FALSE	FALSE	NO	NA	NA	NO	NA	NA	FALSE	FALSE	FALSE	FALSE	FALSE	FALSE	TRUE	FALSE	FALSE	FALSE	FALSE	FALSE	TRUE
LVU-TH-17	Lai Vung	1	53	M	JuniorHighSchool	FALSE	TRUE	TRUE	FALSE	FALSE	FALSE	FALSE	FALSE	NO	NA	NA	NO	NA	NA	FALSE	FALSE	FALSE	FALSE	FALSE	FALSE	TRUE	FALSE	TRUE	FALSE	FALSE	FALSE	FALSE
LVU-TH-18	Lai Vung	1	40	M	Elementary	FALSE	FALSE	TRUE	FALSE	TRUE	FALSE	FALSE	FALSE	YES	1	NO	UNKNOWN	NA	NA	FALSE	FALSE	FALSE	FALSE	FALSE	FALSE	FALSE	FALSE	TRUE	FALSE	FALSE	FALSE	FALSE
LVU-TH-20	Lai Vung		44	F										NO			NO			FALSE	FALSE	FALSE	FALSE	FALSE	FALSE	FALSE	FALSE	FALSE	FALSE	FALSE	FALSE	FALSE
LVU-TH-20	Lai Vung	1	67	M	JuniorHighSchool	FALSE	FALSE	TRUE	FALSE	FALSE	FALSE	FALSE	FALSE	NO	NA	NA	NO	NA	NA	FALSE	FALSE	FALSE	FALSE	FALSE	FALSE	TRUE	FALSE	FALSE	TRUE	FALSE	FALSE	FALSE
LVU-TT-01	Lai Vung	1	48	F	HighSchool	FALSE	FALSE	TRUE	FALSE	FALSE	FALSE	FALSE	FALSE	YES	1	YES	YES	1	1	FALSE	FALSE	FALSE	FALSE	FALSE	FALSE	FALSE	TRUE	FALSE	FALSE	TRUE	FALSE	FALSE
LVU-TT-02	Lai Vung	3	66	F	DidNotAttend	FALSE	FALSE	FALSE	FALSE	FALSE	FALSE	FALSE	FALSE	YES	1	NO	UNKNOWN	NA	NA	FALSE	FALSE	FALSE	FALSE	FALSE	FALSE	TRUE	FALSE	FALSE	TRUE	FALSE	FALSE	FALSE
LVU-TT-02	Lai Vung	2	30	F	College	FALSE	FALSE	FALSE	FALSE	FALSE	FALSE	FALSE	FALSE	YES	1	NO	UNKNOWN	NA	NA	FALSE	FALSE	FALSE	FALSE	FALSE	FALSE	TRUE	FALSE	FALSE	TRUE	FALSE	FALSE	FALSE
LVU-TT-02	Lai Vung	1	65	M	JuniorHighSchool	TRUE	FALSE	TRUE	FALSE	FALSE	FALSE	FALSE	FALSE	YES	1	NO	UNKNOWN	NA	NA	FALSE	FALSE	FALSE	FALSE	FALSE	FALSE	TRUE	FALSE	FALSE	TRUE	FALSE	FALSE	FALSE
LVU-TT-03	Lai Vung	1	59	M	Elementary	TRUE	FALSE	TRUE	FALSE	FALSE	FALSE	FALSE	FALSE	YES	1	NO	UNKNOWN	NA	NA	FALSE	FALSE	FALSE	FALSE	FALSE	FALSE	FALSE	FALSE	TRUE	FALSE	FALSE	FALSE	FALSE
LVU-TT-03	Lai Vung	2	61	F	JuniorHighSchool	FALSE	FALSE	FALSE	FALSE	FALSE	FALSE	FALSE	FALSE	YES	1	NO	UNKNOWN	NA	NA	FALSE	FALSE	FALSE	FALSE	FALSE	FALSE	FALSE	TRUE	TRUE	FALSE	FALSE	FALSE	FALSE
LVU-TT-04	Lai Vung	2	48	M	JuniorHighSchool	FALSE	FALSE	FALSE	FALSE	FALSE	FALSE	FALSE	FALSE	YES	1	NO	UNKNOWN	NA	NA	FALSE	FALSE	FALSE	FALSE	FALSE	FALSE	FALSE	FALSE	TRUE	FALSE	FALSE	FALSE	FALSE
LVU-TT-04	Lai Vung	1	47	F	Elementary	TRUE	FALSE	TRUE	FALSE	FALSE	FALSE	FALSE	FALSE	NO	NA	NA	NO	NA	NA	FALSE	FALSE	FALSE	FALSE	FALSE	FALSE	FALSE	FALSE	FALSE	TRUE	FALSE	FALSE	FALSE
LVU-TT-05	Lai Vung	2	48	F	JuniorHighSchool	FALSE	FALSE	FALSE	FALSE	TRUE	FALSE	FALSE	FALSE	YES	3	YES	NO	NA	NA	FALSE	FALSE	FALSE	FALSE	FALSE	FALSE	TRUE	FALSE	FALSE	TRUE	FALSE	FALSE	FALSE
LVU-TT-05	Lai Vung	1	59	M	HighSchool	FALSE	FALSE	FALSE	FALSE	TRUE	FALSE	FALSE	FALSE	YES	3	YES	YES	1	3	FALSE	FALSE	FALSE	TRUE	FALSE	FALSE	FALSE	FALSE	FALSE	TRUE	FALSE	FALSE	FALSE
LVU-TT-05	Lai Vung	3	27	M	HighSchool	FALSE	FALSE	FALSE	FALSE	FALSE	FALSE	FALSE	FALSE	NO	NA	NA	NO	NA	NA	FALSE	FALSE	FALSE	FALSE	FALSE	FALSE	FALSE	FALSE	TRUE	FALSE	FALSE	FALSE	FALSE
LVU-TT-07	Lai Vung	1	61	M	College	FALSE	FALSE	TRUE	FALSE	FALSE	FALSE	FALSE	FALSE	YES	1	YES	NO	NA	NA	FALSE	FALSE	FALSE	FALSE	FALSE	FALSE	TRUE	FALSE	FALSE	TRUE	FALSE	FALSE	FALSE
LVU-TT-08	Lai Vung	2	66	F	Elementary	FALSE	FALSE	FALSE	FALSE	FALSE	FALSE	FALSE	FALSE	YES	1	YES	NO	NA	NA	FALSE	FALSE	FALSE	FALSE	FALSE	FALSE	FALSE	FALSE	TRUE	FALSE	FALSE	FALSE	FALSE
LVU-TT-08	Lai Vung	1	38	M	Elementary	FALSE	FALSE	TRUE	FALSE	TRUE	FALSE	FALSE	FALSE	YES	1	NO	UNKNOWN	NA	NA	FALSE	FALSE	FALSE	FALSE	FALSE	FALSE	FALSE	FALSE	TRUE	FALSE	FALSE	FALSE	FALSE
LVU-TT-10	Lai Vung	3	15	M	JuniorHighSchool	FALSE	FALSE	FALSE	FALSE	FALSE	FALSE	FALSE	FALSE	NO	NA	NA	NO	NA	NA	FALSE	FALSE	FALSE	FALSE	FALSE	FALSE	FALSE	FALSE	TRUE	FALSE	FALSE	FALSE	FALSE
LVU-TT-10	Lai Vung	1	38	M	Elementary	FALSE	FALSE	TRUE	FALSE	TRUE	FALSE	FALSE	FALSE	NO	NA	NA	NO	NA	NA	FALSE	FALSE	FALSE	FALSE	FALSE	FALSE	FALSE	FALSE	TRUE	FALSE	FALSE	FALSE	FALSE
LVU-TT-10	Lai Vung	2	38	F	Elementary	FALSE	FALSE	FALSE	FALSE	FALSE	FALSE	FALSE	FALSE	NO	NA	NA	NO	NA	NA	FALSE	FALSE	FALSE	FALSE	FALSE	FALSE	FALSE	FALSE	FALSE	TRUE	FALSE	FALSE	FALSE
LVU-TT-11	Lai Vung	1	49	F	JuniorHighSchool	FALSE	FALSE	FALSE	FALSE	FALSE	FALSE	FALSE	TRUE	YES	1	NO	UNKNOWN	NA	NA	FALSE	FALSE	FALSE	FALSE	FALSE	FALSE	FALSE	TRUE	TRUE	FALSE	FALSE	FALSE	FALSE
LVU-TT-11	Lai Vung	2	53	M	HighSchool	FALSE	TRUE	TRUE	FALSE	FALSE	FALSE	FALSE	FALSE	YES	1	YES	YES	1	1	FALSE	FALSE	FALSE	FALSE	FALSE	FALSE	FALSE	FALSE	FALSE	TRUE	FALSE	FALSE	FALSE
LVU-TT-12	Lai Vung	2	33	F	College	FALSE	FALSE	FALSE	FALSE	FALSE	FALSE	TRUE	FALSE	NO	NA	NA	NO	NA	NA	FALSE	FALSE	FALSE	FALSE	FALSE	FALSE	FALSE	FALSE	TRUE	FALSE	FALSE	FALSE	FALSE
LVU-TT-12	Lai Vung	3	68	M	University	FALSE	FALSE	FALSE	FALSE	FALSE	FALSE	FALSE	TRUE	YES	1	YES	YES	1	1	FALSE	FALSE	FALSE	FALSE	FALSE	FALSE	FALSE	FALSE	FALSE	TRUE	FALSE	FALSE	FALSE
LVU-TT-12	Lai Vung	1	37	M	College	FALSE	TRUE	FALSE	FALSE	FALSE	FALSE	FALSE	FALSE	YES	1	YES	YES	1	1	FALSE	FALSE	FALSE	FALSE	FALSE	FALSE	FALSE	TRUE	FALSE	FALSE	TRUE	FALSE	FALSE
LVU-TT-13	Lai Vung	2	29	F	JuniorHighSchool	FALSE	FALSE	FALSE	FALSE	FALSE	FALSE	FALSE	FALSE	NO	NA	NA	NO	NA	NA	FALSE	FALSE	FALSE	FALSE	FALSE	TRUE	FALSE	FALSE	TRUE	FALSE	FALSE	FALSE	FALSE
LVU-TT-13	Lai Vung	1	36	M	HighSchool	FALSE	FALSE	TRUE	FALSE	FALSE	FALSE	FALSE	FALSE	NO	NA	NA	NO	NA	NA	FALSE	FALSE	FALSE	FALSE	FALSE	FALSE	FALSE	FALSE	TRUE	FALSE	FALSE	FALSE	FALSE
LVU-TT-14	Lai Vung	3	17	M	DidNotAttend	FALSE	FALSE	FALSE	FALSE	FALSE	FALSE	FALSE	FALSE	YES	1	NO	UNKNOWN	NA	NA	FALSE	FALSE	FALSE	FALSE	FALSE	FALSE	TRUE	FALSE	FALSE	TRUE	FALSE	FALSE	FALSE
LVU-TT-14	Lai Vung	2	79	M	Elementary	FALSE	FALSE	FALSE	FALSE	FALSE	FALSE	FALSE	FALSE	YES	3	YES	YES	1	3	FALSE	FALSE	FALSE	FALSE	FALSE	FALSE	FALSE	FALSE	FALSE	TRUE	FALSE	FALSE	FALSE
LVU-TT-14	Lai Vung	1	44	M	JuniorHighSchool	FALSE	FALSE	TRUE	TRUE	FALSE	FALSE	FALSE	FALSE	YES	1	NO	UNKNOWN	NA	NA	FALSE	FALSE	FALSE	FALSE	FALSE	TRUE	FALSE	FALSE	FALSE	TRUE	FALSE	FALSE	FALSE
LVU-TT-15	Lai Vung	1	52	M	Elementary	FALSE	TRUE	TRUE	FALSE	FALSE	FALSE	FALSE	FALSE	YES	3	NO	UNKNOWN	NA	NA	FALSE	FALSE	FALSE	FALSE	FALSE	FALSE	FALSE	FALSE	FALSE	TRUE	FALSE	FALSE	FALSE
LVU-TT-15	Lai Vung	2	51	F	Elementary	FALSE	FALSE	FALSE	FALSE	TRUE	FALSE	FALSE	FALSE	NO	NA	NA	NO	NA	NA	FALSE	FALSE	FALSE	TRUE	FALSE	FALSE	FALSE	FALSE	TRUE	FALSE	FALSE	FALSE	FALSE
LVU-TT-16	Lai Vung	1	72	M	Elementary	FALSE	TRUE	TRUE	FALSE	FALSE	FALSE	FALSE	FALSE	YES	2	YES	YES	2	2	FALSE	FALSE	FALSE	FALSE	FALSE	FALSE	FALSE	FALSE	FALSE	TRUE	FALSE	FALSE	FALSE
LVU-TT-17	Lai Vung	2	54	M	Elementary	FALSE	FALSE	FALSE	FALSE	FALSE	FALSE	FALSE	FALSE	YES	1	YES	NO	NA	NA	FALSE	FALSE	FALSE	FALSE	FALSE	FALSE	FALSE	FALSE	FALSE	TRUE	FALSE	FALSE	FALSE
LVU-TT-17	Lai Vung	1	31	M	JuniorHighSchool	FALSE	TRUE	TRUE	FALSE	FALSE	FALSE	FALSE	FALSE	YES	2	NO	UNKNOWN	NA	NA	FALSE	FALSE	FALSE	FALSE	FALSE	FALSE	FALSE	TRUE	TRUE	FALSE	FALSE	FALSE	FALSE
LVU-TT-18	Lai Vung	1	35	M	JuniorHighSchool	FALSE	TRUE	TRUE	FALSE	FALSE	FALSE	FALSE	FALSE	NO	NA	NA	NO	NA	NA	FALSE	FALSE	FALSE	FALSE	FALSE	FALSE	TRUE	FALSE	TRUE	FALSE	FALSE	FALSE	FALSE
LVU-TT-19	Lai Vung	1	54	M	Elementary	FALSE	TRUE	FALSE	FALSE	FALSE	FALSE	FALSE	FALSE	YES	2	YES	YES	1	2	FALSE	FALSE	FALSE	FALSE	FALSE	FALSE	FALSE	FALSE	TRUE	FALSE	FALSE	FALSE	FALSE
LVU-TT-20	Lai Vung	1	35	M	College	FALSE	TRUE	TRUE	FALSE	FALSE	FALSE	FALSE	FALSE	YES	1	NO	UNKNOWN	NA	NA	FALSE	FALSE	FALSE	FALSE	FALSE	FALSE	TRUE	FALSE	TRUE	FALSE	FALSE	FALSE	FALSE
TB-AP-01	Thanh Binh	1	44	M	DidNotAttend	FALSE	FALSE	TRUE	FALSE	TRUE	FALSE	FALSE	FALSE	NO	NA	NA	NO	NA	NA	FALSE	FALSE	FALSE	FALSE	FALSE	FALSE	TRUE	FALSE	TRUE	FALSE	FALSE	FALSE	FALSE
TB-AP-01	Thanh Binh	2	14	F	JuniorHighSchool	FALSE	FALSE	FALSE	FALSE	FALSE	FALSE	FALSE	FALSE	YES	1	YES	YES	1	3	FALSE	FALSE	FALSE	FALSE	FALSE	FALSE	TRUE	FALSE	TRUE	FALSE	FALSE	FALSE	FALSE
TB-AP-02	Thanh Binh	1	14	F	JuniorHighSchool	FALSE	FALSE	FALSE	FALSE	FALSE	FALSE	FALSE	FALSE	NO	NA	NA	NO	NA	NA	FALSE	FALSE	FALSE	FALSE	FALSE	FALSE	FALSE	FALSE	TRUE	FALSE	FALSE	FALSE	FALSE
TB-AP-02	Thanh Binh	1	33	M	JuniorHighSchool	FALSE	FALSE	TRUE	FALSE	TRUE	FALSE	FALSE	FALSE	NO	NA	NA	NO	NA	NA	FALSE	FALSE	FALSE	FALSE	FALSE	FALSE	FALSE	FALSE	TRUE	FALSE	FALSE	FALSE	FALSE
TB-AP-03	Thanh Binh	1	32	M	JuniorHighSchool	FALSE	FALSE	TRUE	FALSE	TRUE	FALSE	FALSE	FALSE	YES	2	NO	UNKNOWN	NA	NA	FALSE	FALSE	FALSE	FALSE	FALSE	FALSE	TRUE	FALSE	TRUE	FALSE	FALSE	FALSE	FALSE
TB-AP-04	Thanh Binh	1	58	F	HighSchool	TRUE	FALSE	TRUE	FALSE	FALSE	FALSE	FALSE	FALSE	NO	NA	NA	NO	NA	NA	FALSE	FALSE	FALSE	FALSE	FALSE	FALSE	FALSE	FALSE	FALSE	TRUE	FALSE	FALSE	FALSE
TB-AP-04	Thanh Binh	2	60	M	HighSchool	FALSE	FALSE	FALSE	FALSE	FALSE	FALSE	FALSE	FALSE	NO	NA	NA	NO	NA	NA	FALSE	TRUE	FALSE	FALSE	FALSE	FALSE	FALSE	FALSE	TRUE	FALSE	FALSE	FALSE	FALSE
TB-AP-04	Thanh Binh	3	10	M	Elementary	FALSE	FALSE	FALSE	FALSE	FALSE	FALSE	FALSE	FALSE	YES	4	NO	UNKNOWN	NA	NA	FALSE	FALSE	FALSE	FALSE	FALSE	FALSE	TRUE	FALSE	FALSE	TRUE	FALSE	FALSE	FALSE
TB-AP-05	Thanh Binh	2	67	F	Elementary	FALSE	FALSE	FALSE	FALSE	FALSE	FALSE	FALSE	FALSE	YES	1	NO	UNKNOWN	NA	NA	FALSE	FALSE	FALSE	FALSE	FALSE	FALSE	FALSE	FALSE	TRUE	FALSE	FALSE	FALSE	FALSE
TB-AP-05	Thanh Binh	1	42	F	JuniorHighSchool	TRUE	FALSE	TRUE	FALSE	FALSE	FALSE	FALSE	FALSE	YES	1	NO	UNKNOWN	NA	NA	FALSE	FALSE	FALSE	FALSE	FALSE	FALSE	FALSE	FALSE	FALSE	TRUE	FALSE	FALSE	FALSE
TB-AP-06	Thanh Binh	1	52	M	Elementary	FALSE	FALSE	FALSE	FALSE	TRUE	FALSE	FALSE	FALSE	YES	3	YES	NO	NA	NA	FALSE	FALSE	FALSE	FALSE	FALSE	FALSE	FALSE	FALSE	FALSE	TRUE	FALSE	FALSE	FALSE
TB-AP-06	Thanh Binh	2	48	F	JuniorHighSchool	FALSE	FALSE	FALSE	TRUE	FALSE	FALSE	FALSE	FALSE	NO	NA	NA	NO	NA	NA	FALSE	FALSE	FALSE	FALSE	FALSE	FALSE	TRUE	FALSE	FALSE	TRUE	FALSE	FALSE	FALSE
TB-AP-07	Thanh Binh	3	53	M	Elementary	FALSE	FALSE	TRUE	FALSE	TRUE	FALSE	FALSE	FALSE	YES	3	NO	UNKNOWN	NA	NA	FALSE	FALSE	FALSE	FALSE	FALSE	FALSE	TRUE	FALSE	TRUE	FALSE	FALSE	FALSE	FALSE
TB-AP-07	Thanh Binh	2	50	F	DidNotAttend	FALSE	FALSE	FALSE	FALSE	FALSE	FALSE	FALSE	FALSE	YES	3	YES	NO	NA	NA	FALSE	FALSE	FALSE	FALSE	FALSE	FALSE	TRUE	FALSE	TRUE	FALSE	FALSE	FALSE	FALSE
TB-AP-08	Thanh Binh	1	57	M	JuniorHighSchool	FALSE	TRUE	TRUE	FALSE	FALSE	FALSE	FALSE	FALSE	NO	NA	NA	NO	NA	NA	FALSE	FALSE	FALSE	FALSE	FALSE	FALSE	FALSE	FALSE	TRUE	FALSE	FALSE	FALSE	FALSE
TB-AP-09	Thanh Binh	1	31	M	University	FALSE	FALSE	FALSE	FALSE	FALSE	TRUE	FALSE	FALSE	YES	1	NO	UNKNOWN	NA	NA	FALSE	FALSE	FALSE	FALSE	FALSE	FALSE	FALSE	FALSE	TRUE	TRUE	FALSE	FALSE	FALSE
TB-AP-10	Thanh Binh	2	42	M	University	TRUE	FALSE	TRUE	FALSE	FALSE	TRUE	FALSE	FALSE	NO	NA	NA	NO	NA	NA	FALSE	FALSE	FALSE	FALSE	FALSE	FALSE	FALSE	FALSE	TRUE	FALSE	FALSE	FALSE	FALSE
TB-AP-10	Thanh Binh	1	40	M	University	TRUE	FALSE	TRUE	FALSE	FALSE	FALSE	FALSE	FALSE	NO	NA	NA	NO	NA	NA	FALSE	FALSE	FALSE	FALSE	FALSE	FALSE	FALSE	FALSE	TRUE	FALSE	FALSE	FALSE	FALSE
TB-AP-11	Thanh Binh	1	45	F	JuniorHighSchool	TRUE	FALSE	TRUE	FALSE	FALSE	FALSE	FALSE	FALSE	NO	NA	NA	NO	NA	NA	FALSE	FALSE	FALSE	FALSE	FALSE	FALSE	FALSE	FALSE	FALSE	TRUE	FALSE	FALSE	FALSE
TB-AP-12	Thanh Binh	1	61	F	Elementary	TRUE	FALSE	TRUE	FALSE	FALSE	FALSE	FALSE	FALSE	NO	NA	NA	NO	NA	NA	FALSE	FALSE	FALSE	FALSE	FALSE	FALSE	FALSE	FALSE	FALSE	TRUE	FALSE	FALSE	FALSE
TB-AP-14	Thanh Binh	1	52	F	JuniorHighSchool	FALSE	TRUE	TRUE	FALSE	FALSE	FALSE	FALSE	FALSE	NO	NA	NA	NO	NA	NA	FALSE	FALSE	FALSE	FALSE	FALSE	FALSE	FALSE	FALSE	FALSE	TRUE	FALSE	FALSE	FALSE
TB-AP-15	Thanh Binh	1	59	F	Elementary	FALSE	FALSE	TRUE	FALSE	FALSE	FALSE	FALSE	FALSE	YES	1	YES	NO	NA	NA	FALSE	FALSE	FALSE	FALSE	FALSE	FALSE	FALSE	FALSE	TRUE	FALSE	FALSE	FALSE	FALSE
TB-AP-16	Thanh Binh	1	50	F	Elementary	TRUE	FALSE	FALSE	FALSE	FALSE	FALSE	FALSE	FALSE	YES	1	YES	NO	NA	NA	FALSE	FALSE	FALSE	FALSE	FALSE	FALSE	FALSE	FALSE	FALSE	TRUE	FALSE	FALSE	FALSE
TB-AP-17	Thanh Binh	1	39	F	HighSchool	TRUE	FALSE	TRUE	FALSE	FALSE	FALSE	FALSE	TRUE	NO	NA	NA	NO	NA	NA	FALSE	FALSE	FALSE	FALSE	FALSE	FALSE	FALSE	FALSE	TRUE	FALSE	FALSE	FALSE	FALSE
TB-AP-18	Thanh Binh	1	49	F	Elementary	FALSE	FALSE	TRUE	FALSE	FALSE	FALSE	FALSE	FALSE	NO	NA	NA	NO	NA	NA	FALSE	FALSE	FALSE	FALSE	FALSE	FALSE	FALSE	FALSE	TRUE	FALSE	FALSE	FALSE	FALSE
TB-AP-18	Thanh Binh	2	19	F	JuniorHighSchool	FALSE	FALSE	FALSE	FALSE	FALSE	FALSE	FALSE	FALSE	NO	NA	NA	NO	NA	NA	FALSE	FALSE	FALSE	FALSE	FALSE	FALSE	FALSE	FALSE	TRUE	FALSE	FALSE	FALSE	FALSE
TB-BT-02	Thanh Binh	1	64	F	JuniorHighSchool	FALSE	FALSE	TRUE	FALSE	FALSE	FALSE	FALSE	TRUE	NO	NA	NA	NO	NA	NA	FALSE	FALSE	FALSE	FALSE	FALSE	FALSE	FALSE	FALSE	TRUE	FALSE	FALSE	FALSE	FALSE
TB-BT-02	Thanh Binh	2	66	M	JuniorHighSchool	FALSE	FALSE	FALSE	FALSE	FALSE	FALSE	FALSE	FALSE	NO	NA	NA	NO	NA	NA	FALSE	FALSE	FALSE	FALSE	FALSE	FALSE	FALSE	FALSE	TRUE	FALSE	FALSE	FALSE	FALSE
TB-BT-03	Thanh Binh	1	59	M	Elementary	TRUE	TRUE	TRUE	FALSE	FALSE	FALSE	FALSE	FALSE	NO	NA	NA	NO	NA	NA	FALSE	FALSE	FALSE	TRUE	FALSE	FALSE	FALSE	FALSE	TRUE	FALSE	FALSE	FALSE	FALSE
TB-BT-04	Thanh Binh	1	94	M	JuniorHighSchool	FALSE	TRUE	TRUE	FALSE	FALSE	FALSE	FALSE	FALSE	YES	1	YES	YES	1	1	FALSE	FALSE	FALSE	FALSE	FALSE	FALSE	FALSE	FALSE	FALSE	TRUE	FALSE	FALSE	FALSE
TB-BT-05	Thanh Binh	1	65	M	HighSchool	TRUE	FALSE	FALSE	FALSE	FALSE	FALSE	FALSE	FALSE	NO	NA	NA	NO	NA	NA	FALSE	FALSE	FALSE	FALSE	FALSE	FALSE	FALSE	FALSE	FALSE	TRUE	FALSE	FALSE	FALSE
TB-BT-05	Thanh Binh	2	52	F	Elementary	FALSE	FALSE	FALSE	FALSE	FALSE	FALSE	FALSE	FALSE	YES	1	NO	UNKNOWN	NA	NA	FALSE	FALSE	FALSE	FALSE	FALSE	FALSE	TRUE	FALSE	FALSE	TRUE	FALSE	FALSE	FALSE
TB-BT-06	Thanh Binh	1	73	M	HighSchool	TRUE	FALSE	FALSE	FALSE	FALSE	FALSE	FALSE	FALSE	YES	1	YES	NO	NA	NA	FALSE	FALSE	FALSE	FALSE	FALSE	FALSE	TRUE	FALSE	TRUE	FALSE	FALSE	FALSE	FALSE
TB-BT-06	Thanh Binh	2	66	F	Elementary	FALSE	FALSE	FALSE	FALSE	FALSE	FALSE	FALSE	FALSE	NO	NA	NA	NO	NA	NA	FALSE	FALSE	FALSE	FALSE	FALSE	FALSE	FALSE	FALSE	TRUE	FALSE	FALSE	FALSE	FALSE
TB-BT-08	Thanh Binh	1	45	F	JuniorHighSchool	TRUE	FALSE	FALSE	FALSE	FALSE	FALSE	FALSE	FALSE	YES	1	YES	NO	NA	NA	FALSE	FALSE	FALSE	FALSE	FALSE	FALSE	TRUE	FALSE	FALSE	TRUE	FALSE	FALSE	FALSE
TB-BT-08	Thanh Binh		13	M										YES			NO			FALSE	FALSE	FALSE	FALSE	FALSE	FALSE	FALSE	FALSE	FALSE	FALSE	FALSE	FALSE	FALSE
TB-BT-09	Thanh Binh	1	46	M	Elementary	FALSE	FALSE	TRUE	FALSE	FALSE	FALSE	FALSE	FALSE	YES	1	NO	UNKNOWN	NA	NA	FALSE	FALSE	FALSE	FALSE	FALSE	FALSE	TRUE	FALSE	TRUE	FALSE	FALSE	FALSE	FALSE
TB-BT-09	Thanh Binh	2	47	F	Elementary	FALSE	FALSE	FALSE	FALSE	FALSE	FALSE	FALSE	FALSE	YES	3	YES	NO	NA	NA	FALSE	FALSE	FALSE	FALSE	FALSE	FALSE	TRUE	FALSE	FALSE	TRUE	FALSE	FALSE	FALSE
TB-BT-09	Thanh Binh	3	17	F	HighSchool	FALSE	FALSE	FALSE	FALSE	FALSE	FALSE	FALSE	FALSE	NO	NA	NA	NO	NA	NA	FALSE	FALSE	FALSE	FALSE	FALSE	FALSE	TRUE	FALSE	TRUE	FALSE	FALSE	FALSE	FALSE
TB-BT-10	Thanh Binh	1	53	F	DidNotAttend	TRUE	FALSE	FALSE	FALSE	FALSE	FALSE	FALSE	FALSE	YES	1	YES	NO	NA	NA	FALSE	FALSE	FALSE	FALSE	FALSE	FALSE	TRUE	FALSE	TRUE	FALSE	FALSE	FALSE	FALSE
TB-BT-12	Thanh Binh	1	57	F	Elementary	TRUE	FALSE	FALSE	FALSE	FALSE	FALSE	FALSE	FALSE	YES	1	YES	NO	NA	NA	FALSE	FALSE	FALSE	FALSE	FALSE	FALSE	TRUE	FALSE	FALSE	TRUE	FALSE	FALSE	FALSE
TB-BT-12	Thanh Binh	2	66	M	Elementary	FALSE	FALSE	FALSE	FALSE	FALSE	FALSE	FALSE	FALSE	YES	1	YES	NO	NA	NA	FALSE	FALSE	FALSE	FALSE	FALSE	FALSE	TRUE	FALSE	FALSE	TRUE	FALSE	FALSE	FALSE
TB-BT-13	Thanh Binh	1	49	M	JuniorHighSchool	TRUE	FALSE	TRUE	FALSE	FALSE	FALSE	FALSE	FALSE	YES	1	YES	NO	NA	NA	FALSE	FALSE	FALSE	FALSE	FALSE	FALSE	TRUE	FALSE	FALSE	TRUE	FALSE	FALSE	FALSE
TB-BT-13	Thanh Binh	3	21	F	DidNotAttend	FALSE	FALSE	FALSE	FALSE	FALSE	FALSE	FALSE	FALSE	NO	NA	NA	NO	NA	NA	FALSE	FALSE	FALSE	FALSE	FALSE	FALSE	TRUE	FALSE	FALSE	TRUE	FALSE	FALSE	FALSE
TB-BT-13	Thanh Binh	2	49	F	JuniorHighSchool	FALSE	FALSE	FALSE	FALSE	FALSE	FALSE	FALSE	FALSE	YES	3	YES	NO	NA	NA	FALSE	FALSE	FALSE	FALSE	FALSE	FALSE	TRUE	FALSE	FALSE	TRUE	FALSE	FALSE	FALSE
TB-BT-15	Thanh Binh	2	20	M	HighSchool	FALSE	FALSE	FALSE	FALSE	TRUE	FALSE	FALSE	FALSE	NO	NA	NA	NO	NA	NA	FALSE	FALSE	FALSE	FALSE	FALSE	FALSE	TRUE	FALSE	TRUE	FALSE	FALSE	FALSE	FALSE
TB-BT-15	Thanh Binh	1	43	M	HighSchool	TRUE	FALSE	TRUE	FALSE	FALSE	FALSE	FALSE	FALSE	YES	1	NO	UNKNOWN	NA	NA	FALSE	FALSE	FALSE	FALSE	FALSE	FALSE	TRUE	FALSE	FALSE	TRUE	FALSE	FALSE	FALSE
TB-BT-16	Thanh Binh	1	46	M	HighSchool	TRUE	FALSE	TRUE	FALSE	FALSE	FALSE	FALSE	FALSE	NO	NA	NA	NO	NA	NA	FALSE	FALSE	FALSE	FALSE	FALSE	FALSE	FALSE	FALSE	TRUE	FALSE	FALSE	FALSE	FALSE
TB-BT-16	Thanh Binh	3	23	M	HighSchool	FALSE	FALSE	FALSE	FALSE	FALSE	FALSE	FALSE	FALSE	NO	NA	NA	NO	NA	NA	FALSE	FALSE	FALSE	FALSE	FALSE	FALSE	TRUE	FALSE	TRUE	FALSE	FALSE	FALSE	FALSE
TB-BT-16	Thanh Binh	2	46	F	Elementary	FALSE	FALSE	FALSE	FALSE	FALSE	FALSE	FALSE	FALSE	YES	1	NO	UNKNOWN	NA	NA	FALSE	FALSE	FALSE	FALSE	FALSE	FALSE	TRUE	FALSE	TRUE	FALSE	FALSE	FALSE	FALSE
TB-BT-19	Thanh Binh	1	43	F	JuniorHighSchool	TRUE	FALSE	TRUE	FALSE	FALSE	FALSE	FALSE	FALSE	YES	1	NO	UNKNOWN	NA	NA	FALSE	FALSE	FALSE	FALSE	FALSE	FALSE	FALSE	FALSE	FALSE	TRUE	FALSE	FALSE	FALSE
TB-BT-19	Thanh Binh	2	15	M	JuniorHighSchool	FALSE	FALSE	FALSE	FALSE	FALSE	FALSE	FALSE	FALSE	YES	1	NO	UNKNOWN	NA	NA	FALSE	FALSE	FALSE	FALSE	FALSE	FALSE	FALSE	FALSE	FALSE	TRUE	FALSE	FALSE	FALSE
TB-BT-20	Thanh Binh	2	80	F	JuniorHighSchool	FALSE	FALSE	FALSE	FALSE	FALSE	FALSE	FALSE	FALSE	YES	3	NO	UNKNOWN	NA	NA	FALSE	FALSE	FALSE	FALSE	FALSE	FALSE	FALSE	FALSE	FALSE	TRUE	FALSE	FALSE	FALSE
TB-BT-20	Thanh Binh	1	46	F	JuniorHighSchool	FALSE	FALSE	TRUE	FALSE	FALSE	FALSE	FALSE	FALSE	NO	NA	NA	NO	NA	NA	FALSE	FALSE	FALSE	FALSE	FALSE	FALSE	TRUE	FALSE	FALSE	TRUE	FALSE	FALSE	FALSE
TB-PL-01	Thanh Binh	1	53	F	Elementary	FALSE	FALSE	TRUE	FALSE	FALSE	FALSE	FALSE	TRUE	YES	1	YES	NO	NA	NA	FALSE	FALSE	FALSE	FALSE	FALSE	FALSE	FALSE	FALSE	FALSE	TRUE	FALSE	FALSE	FALSE
TB-PL-03	Thanh Binh	1	57	M	HighSchool	TRUE	TRUE	TRUE	FALSE	FALSE	TRUE	FALSE	FALSE	YES	1	YES	NO	NA	NA	FALSE	FALSE	FALSE	FALSE	FALSE	FALSE	TRUE	FALSE	FALSE	TRUE	FALSE	FALSE	FALSE
TB-PL-03	Thanh Binh	2	53	F	Elementary	FALSE	FALSE	FALSE	FALSE	FALSE	FALSE	FALSE	FALSE	YES	1	YES	NO	NA	NA	FALSE	FALSE	FALSE	FALSE	FALSE	FALSE	FALSE	FALSE	FALSE	TRUE	FALSE	FALSE	FALSE
TB-PL-05	Thanh Binh	1	60	M	Elementary	TRUE	FALSE	FALSE	FALSE	FALSE	FALSE	FALSE	FALSE	YES	1	YES	NO	NA	NA	FALSE	FALSE	FALSE	FALSE	FALSE	FALSE	FALSE	FALSE	TRUE	FALSE	FALSE	FALSE	FALSE
TB-PL-05	Thanh Binh	2	72	F	Elementary	FALSE	FALSE	FALSE	FALSE	FALSE	FALSE	FALSE	FALSE	YES	1	YES	NO	NA	NA	FALSE	FALSE	FALSE	FALSE	FALSE	FALSE	FALSE	FALSE	FALSE	TRUE	FALSE	FALSE	FALSE
TB-PL-06	Thanh Binh	1	50	M	JuniorHighSchool	TRUE	FALSE	TRUE	FALSE	FALSE	FALSE	FALSE	FALSE	NO	NA	NA	NO	NA	NA	FALSE	FALSE	FALSE	FALSE	FALSE	FALSE	TRUE	FALSE	TRUE	FALSE	FALSE	FALSE	FALSE
TB-PL-07	Thanh Binh	1	43	M	Elementary	FALSE	FALSE	FALSE	FALSE	FALSE	FALSE	FALSE	TRUE	YES	1	YES	NO	NA	NA	FALSE	FALSE	FALSE	FALSE	FALSE	FALSE	FALSE	FALSE	TRUE	FALSE	FALSE	FALSE	FALSE
TB-PL-08	Thanh Binh	1	62	F	Elementary	TRUE	FALSE	TRUE	FALSE	FALSE	FALSE	FALSE	FALSE	YES	2	YES	YES	1	2	FALSE	FALSE	FALSE	FALSE	FALSE	FALSE	TRUE	FALSE	TRUE	FALSE	FALSE	FALSE	FALSE
TB-PL-09	Thanh Binh	2	63	M	Elementary	FALSE	FALSE	FALSE	FALSE	FALSE	FALSE	FALSE	FALSE	YES	1	YES	NO	NA	NA	FALSE	FALSE	FALSE	FALSE	FALSE	FALSE	FALSE	FALSE	FALSE	TRUE	FALSE	FALSE	FALSE
TB-PL-09	Thanh Binh	1	65	M	JuniorHighSchool	TRUE	FALSE	TRUE	FALSE	FALSE	FALSE	FALSE	TRUE	YES	1	YES	NO	NA	NA	FALSE	FALSE	FALSE	FALSE	FALSE	FALSE	FALSE	FALSE	FALSE	TRUE	FALSE	FALSE	FALSE
TB-PL-10	Thanh Binh	1	70	M	Elementary	FALSE	FALSE	FALSE	FALSE	FALSE	FALSE	FALSE	TRUE	YES	1	YES	NO	NA	NA	FALSE	FALSE	FALSE	FALSE	FALSE	FALSE	FALSE	FALSE	FALSE	TRUE	FALSE	FALSE	FALSE
TB-PL-10	Thanh Binh	2	70	F	Elementary	FALSE	FALSE	FALSE	FALSE	FALSE	FALSE	FALSE	FALSE	YES	1	YES	YES	1	1	FALSE	FALSE	FALSE	FALSE	FALSE	FALSE	FALSE	FALSE	FALSE	TRUE	FALSE	FALSE	FALSE
TB-PL-12	Thanh Binh	2	73	F	Elementary	FALSE	FALSE	FALSE	FALSE	FALSE	FALSE	FALSE	FALSE	YES	1	YES	NO	NA	NA	FALSE	TRUE	FALSE	FALSE	FALSE	FALSE	FALSE	FALSE	FALSE	TRUE	FALSE	FALSE	FALSE
TB-PL-12	Thanh Binh	1	84	M	Elementary	FALSE	FALSE	TRUE	FALSE	FALSE	FALSE	FALSE	FALSE	YES	1	YES	NO	NA	NA	FALSE	TRUE	FALSE	FALSE	FALSE	FALSE	FALSE	FALSE	FALSE	TRUE	FALSE	FALSE	FALSE
TB-PL-17	Thanh Binh	1	43	F	Elementary	TRUE	FALSE	TRUE	FALSE	FALSE	FALSE	FALSE	FALSE	YES	2	YES	NO	NA	NA	FALSE	FALSE	FALSE	FALSE	FALSE	FALSE	TRUE	TRUE	TRUE	FALSE	FALSE	FALSE	FALSE
TB-PL-18	Thanh Binh	2	2.5	F	DidNotAttend	FALSE	FALSE	FALSE	FALSE	FALSE	FALSE	FALSE	FALSE	YES	2	NO	UNKNOWN	NA	NA	FALSE	FALSE	TRUE	FALSE	FALSE	FALSE	TRUE	FALSE	TRUE	FALSE	FALSE	FALSE	FALSE
TB-PL-18	Thanh Binh	1	29	F	JuniorHighSchool	TRUE	FALSE	TRUE	FALSE	FALSE	FALSE	FALSE	FALSE	NO	NA	NA	NO	NA	NA	FALSE	FALSE	FALSE	FALSE	FALSE	FALSE	FALSE	FALSE	TRUE	FALSE	FALSE	FALSE	FALSE
TB-PL-19	Thanh Binh	2	2	M	DidNotAttend	FALSE	FALSE	FALSE	FALSE	FALSE	FALSE	FALSE	FALSE	YES	1	YES	YES	1	1	FALSE	FALSE	TRUE	FALSE	FALSE	FALSE	TRUE	FALSE	TRUE	FALSE	FALSE	FALSE	FALSE
TB-PL-19	Thanh Binh	1	26	F	University	FALSE	FALSE	TRUE	FALSE	TRUE	FALSE	FALSE	FALSE	NO	NA	NA	NO	NA	NA	FALSE	FALSE	FALSE	FALSE	FALSE	FALSE	FALSE	FALSE	TRUE	FALSE	FALSE	FALSE	FALSE
TB-PL-20	Thanh Binh	2	0.5	M	DidNotAttend	FALSE	FALSE	FALSE	FALSE	FALSE	FALSE	FALSE	FALSE	YES	7	NO	UNKNOWN	NA	NA	FALSE	FALSE	TRUE	FALSE	FALSE	FALSE	TRUE	FALSE	TRUE	FALSE	FALSE	FALSE	FALSE
TB-PL-20	Thanh Binh	1	39	F	JuniorHighSchool	FALSE	FALSE	TRUE	FALSE	TRUE	FALSE	FALSE	FALSE	YES	4	YES	YES	4	4	FALSE	FALSE	FALSE	FALSE	FALSE	FALSE	TRUE	FALSE	TRUE	FALSE	FALSE	FALSE	FALSE
TB-TH-01	Thanh Binh	1	51	M	Elementary	FALSE	TRUE	FALSE	FALSE	FALSE	FALSE	FALSE	FALSE	NO	NA	NA	NO	NA	NA	FALSE	FALSE	FALSE	FALSE	FALSE	FALSE	FALSE	FALSE	TRUE	FALSE	FALSE	FALSE	FALSE
TB-TH-02	Thanh Binh	1	47	F	JuniorHighSchool	FALSE	FALSE	TRUE	TRUE	FALSE	FALSE	FALSE	FALSE	YES	NA	NO	UNKNOWN	NA	NA	FALSE	FALSE	FALSE	FALSE	FALSE	FALSE	FALSE	FALSE	FALSE	TRUE	FALSE	FALSE	FALSE
TB-TH-03	Thanh Binh	1	39	F	JuniorHighSchool	FALSE	FALSE	TRUE	FALSE	FALSE	FALSE	FALSE	FALSE	NO	NA	NA	NO	NA	NA	FALSE	FALSE	FALSE	FALSE	FALSE	FALSE	FALSE	FALSE	FALSE	TRUE	FALSE	FALSE	FALSE
TB-TH-04	Thanh Binh	1	58	F	Elementary	FALSE	TRUE	TRUE	FALSE	FALSE	FALSE	FALSE	FALSE	YES	2	NO	UNKNOWN	NA	NA	FALSE	FALSE	FALSE	FALSE	FALSE	FALSE	FALSE	FALSE	TRUE	FALSE	FALSE	FALSE	FALSE
TB-TH-05	Thanh Binh	2	8	F	Elementary	FALSE	FALSE	FALSE	FALSE	FALSE	FALSE	FALSE	FALSE	YES	1	YES	YES	1	1	FALSE	FALSE	FALSE	FALSE	FALSE	FALSE	TRUE	FALSE	FALSE	FALSE	TRUE	FALSE	FALSE
TB-TH-05	Thanh Binh	1	35	F	Elementary	FALSE	FALSE	TRUE	FALSE	FALSE	FALSE	FALSE	FALSE	YES	1	YES	YES	1	1	FALSE	FALSE	FALSE	FALSE	FALSE	FALSE	TRUE	FALSE	FALSE	FALSE	FALSE	TRUE	FALSE
TB-TH-05	Thanh Binh	2	11	M	Elementary	FALSE	FALSE	FALSE	FALSE	FALSE	FALSE	FALSE	FALSE	YES	1	YES	YES	1	1	FALSE	FALSE	FALSE	FALSE	FALSE	FALSE	TRUE	FALSE	FALSE	FALSE	TRUE	FALSE	FALSE
TB-TH-06	Thanh Binh	2	65	F	Elementary	FALSE	FALSE	FALSE	FALSE	FALSE	FALSE	FALSE	FALSE	YES	1	YES	NO	NA	NA	FALSE	FALSE	FALSE	FALSE	FALSE	FALSE	FALSE	FALSE	FALSE	TRUE	FALSE	FALSE	FALSE
TB-TH-06	Thanh Binh	3	14	M	JuniorHighSchool	FALSE	FALSE	FALSE	FALSE	FALSE	FALSE	FALSE	FALSE	YES	2	NO	UNKNOWN	NA	NA	FALSE	FALSE	FALSE	FALSE	FALSE	FALSE	TRUE	FALSE	TRUE	FALSE	FALSE	FALSE	FALSE
TB-TH-06	Thanh Binh	1	71	M	JuniorHighSchool	FALSE	FALSE	TRUE	FALSE	FALSE	FALSE	FALSE	FALSE	YES	1	YES	NO	NA	NA	FALSE	FALSE	FALSE	FALSE	FALSE	FALSE	TRUE	FALSE	FALSE	TRUE	FALSE	FALSE	FALSE
TB-TH-07	Thanh Binh	1	26	M	HighSchool	FALSE	TRUE	TRUE	FALSE	FALSE	FALSE	FALSE	FALSE	NO	NA	NA	NO	NA	NA	FALSE	FALSE	FALSE	FALSE	FALSE	FALSE	TRUE	FALSE	TRUE	FALSE	FALSE	FALSE	FALSE
TB-TH-07	Thanh Binh	2	52	M	DidNotAttend	FALSE	FALSE	FALSE	FALSE	FALSE	FALSE	FALSE	FALSE	NO	NA	NA	NO	NA	NA	FALSE	FALSE	FALSE	FALSE	FALSE	FALSE	TRUE	FALSE	TRUE	FALSE	FALSE	FALSE	FALSE
TB-TH-07	Thanh Binh	3	47	F	Elementary	FALSE	FALSE	FALSE	FALSE	FALSE	FALSE	FALSE	FALSE	YES	1	NO	UNKNOWN	NA	NA	FALSE	FALSE	FALSE	FALSE	FALSE	FALSE	TRUE	FALSE	TRUE	FALSE	FALSE	FALSE	FALSE
TB-TH-09	Thanh Binh	1	56	F	JuniorHighSchool	TRUE	FALSE	FALSE	FALSE	FALSE	FALSE	FALSE	FALSE	YES	1	NO	UNKNOWN	NA	NA	FALSE	FALSE	FALSE	FALSE	FALSE	FALSE	TRUE	FALSE	TRUE	FALSE	FALSE	FALSE	FALSE
TB-TH-09	Thanh Binh	2	58	M	JuniorHighSchool	FALSE	FALSE	TRUE	FALSE	FALSE	FALSE	FALSE	FALSE	YES	1	NO	UNKNOWN	NA	NA	FALSE	FALSE	FALSE	FALSE	FALSE	FALSE	TRUE	FALSE	TRUE	FALSE	FALSE	FALSE	FALSE
TB-TH-13	Thanh Binh	1	52	M	Elementary	TRUE	FALSE	TRUE	FALSE	FALSE	FALSE	FALSE	FALSE	NO	NA	NA	NO	NA	NA	FALSE	FALSE	FALSE	FALSE	FALSE	FALSE	FALSE	FALSE	TRUE	FALSE	FALSE	FALSE	FALSE
TB-TH-16	Thanh Binh	1	44	M	Elementary	TRUE	TRUE	TRUE	FALSE	FALSE	FALSE	FALSE	FALSE	YES	4	YES	NO	NA	NA	FALSE	FALSE	FALSE	FALSE	FALSE	FALSE	FALSE	TRUE	FALSE	TRUE	FALSE	FALSE	FALSE
TB-TH-17	Thanh Binh	1	45	M	DidNotAttend	FALSE	TRUE	TRUE	FALSE	FALSE	FALSE	FALSE	FALSE	NO	NA	NA	NO	NA	NA	FALSE	FALSE	FALSE	FALSE	FALSE	FALSE	FALSE	FALSE	TRUE	FALSE	FALSE	FALSE	FALSE
TB-TH-18	Thanh Binh	1	56	M	Elementary	FALSE	FALSE	TRUE	TRUE	FALSE	FALSE	FALSE	FALSE	YES	3	NO	UNKNOWN	NA	NA	FALSE	FALSE	FALSE	FALSE	FALSE	FALSE	TRUE	TRUE	FALSE	TRUE	FALSE	FALSE	FALSE
TH-TTA-02	Tan Hong	1	33	M	JuniorHighSchool	FALSE	FALSE	TRUE	FALSE	TRUE	FALSE	FALSE	TRUE	NO	NA	NA	NO	NA	NA	FALSE	FALSE	FALSE	FALSE	FALSE	FALSE	FALSE	FALSE	FALSE	TRUE	FALSE	FALSE	FALSE
TH-TTA-02	Tan Hong	2	30	F	Elementary	FALSE	FALSE	FALSE	FALSE	FALSE	FALSE	FALSE	FALSE	NO	NA	NA	NO	NA	NA	FALSE	FALSE	FALSE	FALSE	FALSE	FALSE	FALSE	FALSE	FALSE	TRUE	FALSE	FALSE	FALSE
TH-TTA-03	Tan Hong	2	65	F	JuniorHighSchool	FALSE	FALSE	FALSE	FALSE	FALSE	FALSE	FALSE	FALSE	NO	NA	NA	NO	NA	NA	FALSE	FALSE	FALSE	FALSE	FALSE	FALSE	FALSE	FALSE	FALSE	TRUE	FALSE	FALSE	FALSE
TH-TTA-03	Tan Hong	1	62	M	JuniorHighSchool	TRUE	FALSE	TRUE	FALSE	FALSE	FALSE	FALSE	FALSE	NO	NA	NA	NO	NA	NA	FALSE	FALSE	FALSE	FALSE	FALSE	FALSE	FALSE	FALSE	FALSE	TRUE	FALSE	FALSE	FALSE
TH-TTA-04	Tan Hong	1	48	M	JuniorHighSchool	FALSE	FALSE	TRUE	FALSE	TRUE	FALSE	FALSE	FALSE	NO	NA	NA	NO	NA	NA	FALSE	FALSE	FALSE	FALSE	FALSE	FALSE	FALSE	FALSE	TRUE	FALSE	FALSE	FALSE	FALSE
TH-TTA-06	Tan Hong	2	64	M	Elementary	FALSE	FALSE	FALSE	FALSE	FALSE	FALSE	FALSE	FALSE	NO	NA	NA	NO	NA	NA	FALSE	FALSE	FALSE	FALSE	FALSE	FALSE	TRUE	FALSE	TRUE	FALSE	FALSE	FALSE	FALSE
TH-TTA-06	Tan Hong	1	58	F	Elementary	TRUE	FALSE	TRUE	FALSE	FALSE	FALSE	FALSE	FALSE	NO	NA	NA	NO	NA	NA	FALSE	FALSE	FALSE	FALSE	FALSE	FALSE	TRUE	FALSE	TRUE	FALSE	FALSE	FALSE	FALSE
TH-TTA-07	Tan Hong	1	62	F	Elementary	TRUE	FALSE	TRUE	FALSE	FALSE	FALSE	FALSE	FALSE	YES	1	YES	YES	1	1	FALSE	FALSE	FALSE	FALSE	FALSE	FALSE	FALSE	FALSE	FALSE	TRUE	FALSE	FALSE	FALSE
TH-TTA-08	Tan Hong	1	32	F	JuniorHighSchool	FALSE	FALSE	TRUE	FALSE	FALSE	FALSE	FALSE	FALSE	YES	1	NO	UNKNOWN	NA	NA	FALSE	FALSE	FALSE	FALSE	FALSE	FALSE	FALSE	FALSE	FALSE	TRUE	FALSE	FALSE	FALSE
TH-TTA-09	Tan Hong	2	47	F	Elementary	FALSE	FALSE	FALSE	FALSE	FALSE	FALSE	FALSE	FALSE	YES	4	YES	NO	NA	NA	FALSE	FALSE	FALSE	FALSE	FALSE	FALSE	TRUE	FALSE	TRUE	FALSE	FALSE	FALSE	FALSE
TH-TTA-09	Tan Hong	1	48	M	JuniorHighSchool	TRUE	FALSE	TRUE	FALSE	FALSE	FALSE	FALSE	FALSE	NO	NA	NA	NO	NA	NA	FALSE	FALSE	FALSE	FALSE	FALSE	FALSE	TRUE	FALSE	FALSE	TRUE	FALSE	FALSE	FALSE
TH-TTA-10	Tan Hong	1	62	F	Elementary	TRUE	FALSE	TRUE	FALSE	FALSE	FALSE	FALSE	FALSE	YES	3	YES	NO	NA	NA	FALSE	FALSE	FALSE	FALSE	FALSE	FALSE	TRUE	FALSE	TRUE	FALSE	FALSE	FALSE	FALSE
TH-TTA-11	Tan Hong	3	68	F	Elementary	FALSE	FALSE	FALSE	FALSE	FALSE	FALSE	FALSE	FALSE	YES	1	NO	UNKNOWN	NA	NA	FALSE	FALSE	FALSE	FALSE	FALSE	FALSE	TRUE	FALSE	TRUE	FALSE	FALSE	FALSE	FALSE
TH-TTA-11	Tan Hong	1	39	F	JuniorHighSchool	TRUE	FALSE	TRUE	FALSE	FALSE	FALSE	FALSE	FALSE	NO	NA	NA	NO	NA	NA	FALSE	FALSE	FALSE	FALSE	FALSE	FALSE	FALSE	FALSE	FALSE	FALSE	FALSE	FALSE	FALSE
TH-TTA-11	Tan Hong	2	80	M	JuniorHighSchool	FALSE	FALSE	FALSE	FALSE	FALSE	FALSE	FALSE	FALSE	YES	1	YES	YES	1	1	FALSE	FALSE	TRUE	FALSE	FALSE	FALSE	FALSE	FALSE	FALSE	TRUE	FALSE	FALSE	FALSE
TH-TTA-12	Tan Hong	1	42	M	HighSchool	TRUE	FALSE	TRUE	FALSE	TRUE	FALSE	FALSE	FALSE	NO	NA	NA	NO	NA	NA	FALSE	FALSE	FALSE	FALSE	FALSE	FALSE	TRUE	FALSE	FALSE	TRUE	FALSE	FALSE	FALSE
TH-TTA-14	Tan Hong	1	47	M	HighSchool	TRUE	FALSE	TRUE	FALSE	FALSE	FALSE	FALSE	FALSE	NO	NA	NA	NO	NA	NA	FALSE	FALSE	FALSE	FALSE	FALSE	FALSE	TRUE	FALSE	TRUE	FALSE	FALSE	FALSE	FALSE
TH-TTA-15	Tan Hong	1	48	F	JuniorHighSchool	FALSE	FALSE	TRUE	TRUE	FALSE	FALSE	FALSE	FALSE	NO	NA	NA	NO	NA	NA	FALSE	FALSE	FALSE	FALSE	FALSE	FALSE	TRUE	FALSE	TRUE	TRUE	FALSE	FALSE	FALSE
TH-TTA-16	Tan Hong	1	76	F	JuniorHighSchool	FALSE	FALSE	FALSE	FALSE	FALSE	FALSE	FALSE	TRUE	NO	NA	NA	NO	NA	NA	FALSE	FALSE	FALSE	FALSE	FALSE	FALSE	TRUE	FALSE	FALSE	TRUE	FALSE	FALSE	FALSE
TH-TTA-17	Tan Hong	1	46	F	JuniorHighSchool	FALSE	FALSE	TRUE	FALSE	FALSE	FALSE	FALSE	FALSE	YES	1	NO	UNKNOWN	NA	NA	FALSE	FALSE	FALSE	FALSE	FALSE	FALSE	FALSE	FALSE	TRUE	FALSE	FALSE	FALSE	FALSE
TH-TTA-17	Tan Hong	2	52	F	JuniorHighSchool	FALSE	FALSE	FALSE	FALSE	FALSE	FALSE	FALSE	FALSE	YES	1	NO	UNKNOWN	NA	NA	FALSE	FALSE	FALSE	FALSE	FALSE	FALSE	FALSE	FALSE	TRUE	FALSE	FALSE	FALSE	FALSE
TH-TTA-18	Tan Hong	1	47	F	JuniorHighSchool	TRUE	FALSE	TRUE	FALSE	FALSE	FALSE	FALSE	FALSE	NO	NA	NA	NO	NA	NA	FALSE	FALSE	FALSE	FALSE	FALSE	FALSE	FALSE	FALSE	FALSE	TRUE	FALSE	FALSE	FALSE
TH-TTA-18	Tan Hong	2	26	F	HighSchool	FALSE	FALSE	FALSE	FALSE	FALSE	FALSE	FALSE	FALSE	NO	NA	NA	NO	NA	NA	FALSE	FALSE	FALSE	FALSE	FALSE	TRUE	FALSE	FALSE	TRUE	FALSE	FALSE	FALSE	FALSE
TH-TTA-19	Tan Hong	1	61	F	Elementary	FALSE	FALSE	TRUE	FALSE	FALSE	FALSE	FALSE	TRUE	NO	NA	NA	NO	NA	NA	FALSE	FALSE	FALSE	FALSE	FALSE	FALSE	FALSE	FALSE	TRUE	TRUE	FALSE	FALSE	FALSE
TH-TTA-20	Tan Hong	1	49	M	HighSchool	TRUE	FALSE	TRUE	FALSE	TRUE	FALSE	FALSE	FALSE	YES	2	NA	UNKNOWN	NA	NA	FALSE	FALSE	FALSE	FALSE	FALSE	FALSE	FALSE	FALSE	TRUE	TRUE	FALSE	FALSE	FALSE
HN-BT-07	Hong Ngu	1	41	F	JuniorHighSchool	FALSE	FALSE	TRUE	TRUE	FALSE	FALSE	FALSE	FALSE	NO			NO			FALSE	FALSE	FALSE	FALSE	FALSE	FALSE	TRUE	TRUE	TRUE	FALSE	FALSE	FALSE	FALSE
LVU-TH-12	Lai Vung	1	67	M										NO			NO			FALSE	FALSE	FALSE	FALSE	FALSE	FALSE	FALSE	FALSE	FALSE	FALSE	FALSE	FALSE	FALSE
CLC-MN-07	Cao Lanh city	2	13	M	JuniorHighSchool	FALSE	FALSE	FALSE	FALSE	FALSE	FALSE	FALSE	FALSE	NO	NA	NA	NO	NA	NA	FALSE	FALSE	FALSE	FALSE	FALSE	FALSE	FALSE	FALSE	FALSE	TRUE	FALSE	FALSE	FALSE
CT-TPT-15	Chau Thanh	4	42	F	JuniorHighSchool	FALSE	FALSE	FALSE	FALSE	FALSE	FALSE	FALSE	FALSE	NO	NA	NA	NO	NA	NA	FALSE	FALSE	FALSE	FALSE	FALSE	FALSE	FALSE	TRUE	TRUE	FALSE	FALSE	FALSE	FALSE
HN-BT-09	Hong Ngu	3	24	M	JuniorHighSchool	FALSE	FALSE	FALSE	FALSE	FALSE	FALSE	FALSE	FALSE	NO	NA	NA	NO	NA	NA	FALSE	FALSE	FALSE	FALSE	FALSE	FALSE	FALSE	FALSE	TRUE	FALSE	FALSE	FALSE	FALSE
LVO-BT-02	Lap Vo	4	29	F	University	FALSE	FALSE	FALSE	TRUE	FALSE	FALSE	FALSE	FALSE	YES	1	NO	NO	NA	NA	FALSE	FALSE	FALSE	FALSE	FALSE	FALSE	TRUE	TRUE	FALSE	TRUE	FALSE	FALSE	FALSE
LVO-BT-02	Lap Vo	5	2	F	DidNotAttend	FALSE	FALSE	FALSE	FALSE	FALSE	FALSE	FALSE	FALSE	YES	1	NO	NO	NA	NA	FALSE	FALSE	FALSE	FALSE	FALSE	FALSE	FALSE	TRUE	FALSE	TRUE	FALSE	FALSE	FALSE
LVO-BT-09	Lap Vo	4	45	M	HighSchool	FALSE	FALSE	FALSE	FALSE	FALSE	FALSE	FALSE	FALSE	YES	1	NO	NO	NA	NA	FALSE	FALSE	FALSE	FALSE	FALSE	FALSE	TRUE	FALSE	TRUE	FALSE	FALSE	FALSE	FALSE
LVO-BT-10	Lap Vo	2	60	F	Elementary	FALSE	FALSE	FALSE	FALSE	FALSE	FALSE	FALSE	TRUE	NO	NA	NA	NO	NA	NA	FALSE	FALSE	FALSE	FALSE	FALSE	FALSE	FALSE	FALSE	TRUE	FALSE	FALSE	FALSE	FALSE
LVO-BT-18	Lap Vo	4	NA	M	DidNotAttend	FALSE	FALSE	FALSE	FALSE	FALSE	FALSE	FALSE	FALSE	YES	1	YES	NO	NA	NA	FALSE	TRUE	FALSE	FALSE	FALSE	FALSE	FALSE	FALSE	TRUE	FALSE	FALSE	FALSE	FALSE
LVO-DY-03	Lap Vo	3	18	F	HighSchool	FALSE	FALSE	FALSE	FALSE	FALSE	FALSE	FALSE	FALSE	YES	4	NO	NO	NA	NA	FALSE	FALSE	FALSE	FALSE	FALSE	FALSE	FALSE	FALSE	TRUE	FALSE	FALSE	FALSE	FALSE
LVO-DY-03	Lap Vo	4	33	M	JuniorHighSchool	FALSE	FALSE	FALSE	FALSE	TRUE	FALSE	FALSE	FALSE	YES	3	NO	NO	NA	NA	FALSE	FALSE	FALSE	FALSE	FALSE	FALSE	FALSE	FALSE	TRUE	FALSE	FALSE	FALSE	FALSE
LVO-DY-08	Lap Vo	3	83	F	Elementary	FALSE	FALSE	FALSE	FALSE	FALSE	FALSE	FALSE	FALSE	YES	1	YES	NO	NA	NA	FALSE	FALSE	FALSE	TRUE	FALSE	FALSE	FALSE	TRUE	FALSE	TRUE	FALSE	FALSE	FALSE
LVO-DY-10	Lap Vo	2	33	F	HighSchool	FALSE	FALSE	FALSE	FALSE	FALSE	FALSE	FALSE	FALSE	NO	NA	NA	NO	NA	NA	FALSE	FALSE	FALSE	FALSE	FALSE	FALSE	FALSE	FALSE	FALSE	TRUE	FALSE	FALSE	FALSE
LVO-DY-15	Lap Vo	2	53	F	Elementary	FALSE	FALSE	FALSE	FALSE	FALSE	FALSE	FALSE	TRUE	YES	1	NO	NO	NA	NA	FALSE	FALSE	FALSE	FALSE	FALSE	FALSE	TRUE	FALSE	TRUE	FALSE	FALSE	FALSE	FALSE
LVO-DY-18	Lap Vo	2	14	M	JuniorHighSchool	FALSE	FALSE	FALSE	FALSE	FALSE	FALSE	FALSE	FALSE	YES	1	YES	YES	1	1	FALSE	FALSE	FALSE	FALSE	FALSE	FALSE	FALSE	TRUE	FALSE	TRUE	FALSE	FALSE	FALSE
LVO-TKT-05	Lap Vo	2	52	F	Elementary	FALSE	FALSE	FALSE	FALSE	FALSE	FALSE	FALSE	FALSE	YES	1	YES	NO	NA	NA	FALSE	FALSE	FALSE	FALSE	FALSE	FALSE	FALSE	FALSE	FALSE	FALSE	FALSE	FALSE	TRUE
LVO-TKT-13	Lap Vo	2	33	M	JuniorHighSchool	FALSE	FALSE	FALSE	FALSE	FALSE	FALSE	FALSE	FALSE	NO	NA	NA	NO	NA	NA	FALSE	FALSE	FALSE	FALSE	FALSE	FALSE	FALSE	FALSE	TRUE	FALSE	FALSE	FALSE	FALSE
LVU-PH-12	Lai Vung	2	35	F	Elementary	FALSE	FALSE	FALSE	FALSE	FALSE	FALSE	FALSE	FALSE	NO	NA	NA	NO	NA	NA	FALSE	FALSE	FALSE	FALSE	FALSE	FALSE	FALSE	FALSE	TRUE	FALSE	FALSE	FALSE	FALSE
LVU-PH-12	Lai Vung	3	9	F	Elementary	FALSE	FALSE	FALSE	FALSE	FALSE	FALSE	FALSE	FALSE	YES	1	YES	NO	NA	NA	FALSE	FALSE	FALSE	FALSE	FALSE	FALSE	FALSE	FALSE	TRUE	FALSE	FALSE	FALSE	FALSE
LVU-PH-12	Lai Vung	4	0.9	F	DidNotAttend	FALSE	FALSE	FALSE	FALSE	FALSE	FALSE	FALSE	FALSE	NO	NA	NA	NO	NA	NA	FALSE	FALSE	FALSE	FALSE	FALSE	FALSE	FALSE	FALSE	FALSE	TRUE	FALSE	FALSE	FALSE
TB-TH-01	Thanh Binh	2	49	F	DidNotAttend	FALSE	FALSE	TRUE	FALSE	FALSE	FALSE	FALSE	FALSE	NO	NA	NA	NO	NA	NA	FALSE	FALSE	FALSE	FALSE	FALSE	FALSE	FALSE	FALSE	TRUE	FALSE	FALSE	FALSE	FALSE
TB-TH-02	Thanh Binh	2	47	M	HighSchool	FALSE	FALSE	FALSE	FALSE	FALSE	FALSE	FALSE	FALSE	YES	1	YES	NO	NA	NA	FALSE	FALSE	FALSE	FALSE	FALSE	FALSE	FALSE	FALSE	FALSE	TRUE	FALSE	FALSE	FALSE
TB-TH-03	Thanh Binh	3	78	F	Elementary	FALSE	FALSE	FALSE	FALSE	FALSE	FALSE	FALSE	FALSE	NO	NA	NA	NO	NA	NA	FALSE	FALSE	FALSE	FALSE	FALSE	FALSE	FALSE	FALSE	FALSE	TRUE	FALSE	FALSE	FALSE
TB-TH-05	Thanh Binh	4	1	M	DidNotAttend	FALSE	FALSE	FALSE	FALSE	FALSE	FALSE	FALSE	FALSE	YES	4	NO	NO	NA	NA	FALSE	FALSE	FALSE	FALSE	FALSE	FALSE	TRUE	FALSE	FALSE	TRUE	FALSE	FALSE	FALSE
TB-TH-13	Thanh Binh	2	83	F	DidNotAttend	FALSE	FALSE	FALSE	FALSE	FALSE	FALSE	FALSE	FALSE	NO	NA	NA	NO	NA	NA	FALSE	FALSE	FALSE	FALSE	FALSE	FALSE	FALSE	FALSE	TRUE	FALSE	FALSE	FALSE	FALSE
TB-TH-17	Thanh Binh	2	41	F	Elementary	FALSE	FALSE	FALSE	FALSE	FALSE	FALSE	FALSE	FALSE	NO	NA	NA	NO	NA	NA	FALSE	FALSE	FALSE	FALSE	FALSE	FALSE	FALSE	FALSE	TRUE	FALSE	FALSE	FALSE	FALSE

## Sheet: Table S5
Table S5. Data of antimicrobial use in human participants
FarmID	SampleID	Medicine use	Antibiotics use	No.days used	ProductNo.	ProductID	ProductName	Antimicrobial agent	Antimicrobial class
CLC-MN-01	CLC-MN-01-N1	No	No
CLC-MN-02	CLC-MN-02-N2	No	No
CLC-MN-02	CLC-MN-02-N1	No	No
CLC-MN-03	CLC-MN-03-N1	No	No
CLC-MN-03	CLC-MN-03-N2	No	No
CLC-MN-06	CLC-MN-06-N2	No	No
CLC-MN-06	CLC-MN-06-N3	No	No
CLC-MN-06	CLC-MN-06-N1	No	No
CLC-MN-07	CLC-MN-07-N1	No	No
CLC-MN-07	CLC-MN-07-N2	No	No
CLC-MN-11	CLC-MN-11-N1	Yes	Unknown
CLC-MN-11	CLC-MN-11-N2	No	No
CLC-MN-11	CLC-MN-11-N3	No	No
CLC-MN-12	CLC-MN-12-N1	Yes	No
CLC-MN-14	CLC-MN-14-N1	No	No
CLD-ML-05	CLD-ML-05-N1	Yes	No
CLD-ML-06	CLD-ML-06-N1	Yes	Unknown
CLD-ML-09	CLD-ML-09-N2	Yes	No
CLD-ML-09	CLD-ML-09-N1	Yes	No
CLD-ML-10	CLD-ML-10-N1	Yes	No
CLD-ML-10	CLD-ML-10-N2	No	No
CLD-ML-15	CLD-ML-15-N1	Yes	No
CLD-ML-18	CLD-ML-18-N1	Yes	No
CLD-ML-19	CLD-ML-19-N1	Yes	No
CLD-ML-19	CLD-ML-19-N2	Yes	No
CT-AK-03	CT-AK-03-N2	Yes	Yes	1	1	HAB10	MKP (mekophar)	ampicillin	Penicillins
CT-AK-03	CT-AK-03-N1	No	No
CT-AK-04	CT-AK-04-N1	Yes	Unknown
CT-AK-04	CT-AK-04-N2	Yes	No
CT-AK-05	CT-AK-05-N1	No	No
CT-AK-05	CT-AK-05-N2	No	No
CT-AK-06	CT-AK-06-N1	No	No
CT-AK-06	CT-AK-06-N2	No	No
CT-AK-07	CT-AK-07-N1	No	Unknown
CT-AK-07	CT-AK-07-N2	Yes	No
CT-AK-09	CT-AK-09-N1	Yes	No
CT-AK-10	CT-AK-10-N1	Yes	No
CT-AK-12	CT-AK-12-N1	Yes	Yes	7	1	HAB21	Droxicef	cefadroxil	1st&2nd Cephalosporins
CT-AK-12	CT-AK-12-N1	Yes	Yes	14	2	HAB36	Orenko	cefixime	3rd Cephalosporins
CT-AK-12	CT-AK-12-N1	Yes	Yes	14	3	HAB36	Orenko	cefixime	3rd Cephalosporins
CT-AK-12	CT-AK-12-N2	Yes	Unknown
CT-AK-12	CT-AK-12-N3	Yes	Unknown
CT-AK-15	CT-AK-15-N1	Yes	Unknown
CT-AK-17	CT-AK-17-N2	No	No
CT-AK-17	CT-AK-17-N1	No	No
CT-TND-11	CT-TND-11-N1	Yes	Yes	7	1	HAB18	Cephalexin 500mg	cephalexin	1st&2nd Cephalosporins
CT-TND-11	CT-TND-11-N1	Yes	Yes	5	2	HAB40	Zinmax-Domesco	cefuroxime	1st&2nd Cephalosporins
CT-TND-12	CT-TND-12-N2	Yes	No
CT-TND-12	CT-TND-12-N1	Yes	No
CT-TND-14	CT-TND-14-N1	No	No
CT-TND-14	CT-TND-14-N2	No	No
CT-TND-17	CT-TND-17-N1	Yes	Unknown
CT-TND-18	CT-TND-18-N1	Yes	Unknown
CT-TP-01	CT-TP-01-N1	Yes	Unknown
CT-TP-02	CT-TP-02-N2	Yes	No
CT-TP-02	CT-TP-02-N1	No	No
CT-TP-15	CT-TP-15-N1	Yes	Unknown
CT-TP-16	CT-TP-16-N1	Yes	No
CT-TP-16	CT-TP-16-N2	Yes	No
CT-TP-16	CT-TP-16-N3	Yes	No
CT-TP-17	CT-TP-17-N1	Yes	Unknown
CT-TP-17	CT-TP-17-N2	Yes	Unknown
CT-TP-19	CT-TP-19-N2	Yes	No
CT-TP-19	CT-TP-19-N1	Yes	No
CT-TPT-03	CT-TPT-03-N2	Yes	Unknown
CT-TPT-03	CT-TPT-03-N1	Yes	No
CT-TPT-04	CT-TPT-04-N1	Yes	Yes	5	1	HAB38	Scanax 500mg	ciprofloxacin	Quinolones
CT-TPT-11	CT-TPT-11-N2	Yes	No
CT-TPT-11	CT-TPT-11-N1	Yes	No
CT-TPT-14	CT-TPT-14-N1	Yes	No
CT-TPT-14	CT-TPT-14-N2	Yes	No
CT-TPT-15	CT-TPT-15-N2	Yes	Yes	7	1	HAB34	Ofloxacin	ofloxacin	Quinolones
CT-TPT-15	CT-TPT-15-N2	Yes	Yes	7	3	HAB15	Augtipha	amoxicillin	penicillins
CT-TPT-15	CT-TPT-15-N3	Yes	Unknown
CT-TPT-15	CT-TPT-15-N1	Yes	No
CT-TPT-19	CT-TPT-19-N1	Yes	No
CT-TPT-19	CT-TPT-19-N3	Yes	No
CT-TPT-19	CT-TPT-19-N2	Yes	No
HN-AT-01	HN-AT-01-N2	Yes	No
HN-AT-01	HN-AT-01-N1	No	No
HN-AT-02	HN-AT-02-N1	Yes	No
HN-AT-07	HN-AT-07-N1	Yes	No
HN-AT-08	HN-AT-08-N2	No	No
HN-AT-08	HN-AT-08-N1	Yes	No
HN-AT-09	HN-AT-09-N2	Yes	Unknown
HN-AT-09	HN-AT-09-N1	Yes	No
HN-AT-10	HN-AT-10-N2	Yes	No
HN-AT-10	HN-AT-10-N1	Yes	No
HN-AT-11	HN-AT-11-N2	Yes	Unknown
HN-AT-11	HN-AT-11-N1	Yes	Unknown
HN-AT-12	HN-AT-12-N1	Yes	No
HN-AT-13	HN-AT-13-N2	No	No
HN-AT-13	HN-AT-13-N1	Yes	No
HN-AT-14	HN-AT-14-N3	Yes	No
HN-AT-14	HN-AT-14-N2	Yes	No
HN-AT-14	HN-AT-14-N1	Yes	No
HN-AT-16	HN-AT-16-N1	Yes	Unknown
HN-AT-17	HN-AT-17-N1	No	No
HN-AT-18	HN-AT-18-N1	Yes	No
HN-AT-19	HN-AT-19-N2	No	No
HN-AT-19	HN-AT-19-N1	Yes	No
HN-AT-20	HN-AT-20-N2	Yes	No
HN-AT-20	HN-AT-20-N3	Yes	No
HN-AT-20	HN-AT-20-N1	No	No
HN-BT-01	HN-BT-01-N3	Yes	Yes	10	1	HAB13	Amoxicillin MD pharmaco 500mg	amoxicillin	penicillins
HN-BT-01	HN-BT-01-N1	Yes	No
HN-BT-01	HN-BT-01-N2	Yes	No
HN-BT-03	HN-BT-03-N2	Yes	Unknown
HN-BT-03	HN-BT-03-N3	Yes	No
HN-BT-03	HN-BT-03-N1	Yes	No
HN-BT-04	HN-BT-04-N1	Yes	Yes	7	1	HAB35	Ofloxacin Mekophar	ofloxacin	Quinolones
HN-BT-04	HN-BT-04-N2	Yes	No
HN-BT-05	HN-BT-05-N1	Yes	Unknown
HN-BT-05	HN-BT-05-N3	No	No
HN-BT-05	HN-BT-05-N2	No	No
HN-BT-06	HN-BT-06-N1	Yes	No
HN-BT-07	HN-BT-07-N1	No	No
HN-BT-08	HN-BT-08-N1	Yes	No
HN-BT-09	HN-BT-09-N2	Yes	No
HN-BT-09	HN-BT-09-N1	No	No
HN-BT-10	HN-BT-10-N1	Yes	No
HN-BT-11	HN-BT-11-N1	Yes	No
HN-BT-14	HN-BT-14-N2	No	No
HN-BT-14	HN-BT-14-N1	No	No
HN-BT-15	HN-BT-15-N1	Yes	No
HN-BT-18	HN-BT-18-N1	Yes	Yes	7	1	HAB39	STADA 500mg	clarithromycin	Macrolides
HN-BT-18	HN-BT-18-N2	No	No
HN-BT-19	HN-BT-19-N1	Yes	No
HN-BT-19	HN-BT-19-N2	Yes	No
HN-BT-20	HN-BT-20-N2	Yes	No
HN-BT-20	HN-BT-20-N1	Yes	No
LVO-BT-02	LVO-BT-02-N3	Yes	Yes				Unknown
LVO-BT-02	LVO-BT-02-N1	Yes	No
LVO-BT-02	LVO-BT-02-N2	Yes	No
LVO-BT-03	LVO-BT-03-N1	No	No
LVO-BT-06	LVO-BT-06-N1	Yes	No
LVO-BT-07	LVO-BT-07-N1	No	No
LVO-BT-08	LVO-BT-08-N1	Yes	Yes	5	1	HAB41	Vidipha	cefuroxime	1st&2nd Cephalosporins
LVO-BT-08	LVO-BT-08-N2	Yes	Unknown
LVO-BT-09	LVO-BT-09-N1	Yes	Yes	5	1	HAB09	Claminat	amoxicillin	penicillins
LVO-BT-09	LVO-BT-09-N2	No	Unknown
LVO-BT-09	LVO-BT-09-N3	Yes	Unknown
LVO-BT-10	LVO-BT-10-N1	No	Unknown
LVO-BT-11	LVO-BT-11-N1	Yes	Unknown
LVO-BT-12	LVO-BT-12-N1	No	Unknown
LVO-BT-14	LVO-BT-14-N1	No	No
LVO-BT-14	LVO-BT-14-N2	No	No
LVO-BT-15	LVO-BT-15-N1	No	No
LVO-BT-15	LVO-BT-15-N2	Yes	Unknown
LVO-BT-15	LVO-BT-15-N3	Yes	No
LVO-BT-16	LVO-BT-16-N1	Yes	Yes	7	1	HAB12	Auclanityl	amoxicillin	penicillins
LVO-BT-16	LVO-BT-16-N2	No	No
LVO-BT-17	LVO-BT-17-N2	No	No
LVO-BT-17	LVO-BT-17-N1	No	No
LVO-BT-18	LVO-BT-18-N3	Yes	Unknown
LVO-BT-18	LVO-BT-18-N2	Yes	No
LVO-BT-18	LVO-BT-18-N1	Yes	No
LVO-DY-03	LVO-DY-03-N2	Yes	Unknown
LVO-DY-03	LVO-DY-03-N1	Yes	Unknown
LVO-DY-08	LVO-DY-08-N1	Yes	Yes	6	1	HAB42	TV pharm	cephalexin	1st&2nd Cephalosporins
LVO-DY-08	LVO-DY-08-N2	Yes	No
LVO-DY-09	LVO-DY-09-N1	Yes	No
LVO-DY-09	LVO-DY-09-N2	No	No
LVO-DY-10	LVO-DY-10-N1	Yes	Unknown
LVO-DY-10	LVO-DY-10-N3	No	No
LVO-DY-12	LVO-DY-12-N2	No	No
LVO-DY-12	LVO-DY-12-N1	No	No
LVO-DY-13	LVO-DY-13-N3	Yes	Unknown
LVO-DY-13	LVO-DY-13-N1	Yes	Unknown
LVO-DY-13	LVO-DY-13-N2	No	No
LVO-DY-15	LVO-DY-15-N2	Yes	Yes	5	1	HAB29	Menity	cefaclor	1st&2nd Cephalosporins
LVO-DY-15	LVO-DY-15-N1	Yes	Unknown
LVO-DY-18	LVO-DY-18-N1	No	No
LVO-DY-19	LVO-DY-19-N1	Yes	No
LVO-DY-19	LVO-DY-19-N2	Yes	No
LVO-DY-20	LVO-DY-20-N3	Yes	Unknown
LVO-DY-20	LVO-DY-20-N2	Yes	Unknown
LVO-DY-20	LVO-DY-20-N1	Yes	No
LVO-TKT-01	LVO-TKT-01-N1	Yes	Unknown
LVO-TKT-01	LVO-TKT-01-N2	Yes	No
LVO-TKT-02	LVO-TKT-02-N1	Yes	Unknown
LVO-TKT-03	LVO-TKT-03-N2	Yes	Unknown
LVO-TKT-03	LVO-TKT-03-N1	Yes	Unknown
LVO-TKT-04	LVO-TKT-04-N1	Yes	Yes	10	1	HAB32	NA	azithromycin	Macrolides
LVO-TKT-05	LVO-TKT-05-N1	Yes	Yes	5	1	HAB40	Zinmax-Domesco	cefuroxime	1st&2nd Cephalosporins
LVO-TKT-05	LVO-TKT-05-N1	Yes	Yes	7	2	HAB25	Hapenxin	cephalexin	1st&2nd Cephalosporins
LVO-TKT-08	LVO-TKT-08-N2	Yes	Yes	7	1	HAB36	Orenko	cefixime	3rd Cephalosporins
LVO-TKT-08	LVO-TKT-08-N1	Yes	Unknown
LVO-TKT-09	LVO-TKT-09-N1	Yes	Unknown
LVO-TKT-09	LVO-TKT-09-N2	No	No
LVO-TKT-12	LVO-TKT-12-N2	Yes	Unknown
LVO-TKT-12	LVO-TKT-12-N1	Yes	Yes	21	1	HAB20	Doxycycline	doxycycline	Tetracyclines
LVO-TKT-12	LVO-TKT-12-N1	Yes	Yes	5	2	HAB31	Moxacin	amoxicillin	penicillins
LVO-TKT-13	LVO-TKT-13-N1	Yes	No
LVO-TKT-15	LVO-TKT-15-N1	No	No
LVO-TKT-16	LVO-TKT-16-N1	No	No
LVU-PH-12	LVU-PH-12-N2	No	No
LVU-PH-12	LVU-PH-12-N1	Yes	No
LVU-PH-15	LVU-PH-15-N1	No	No
LVU-PH-16	LVU-PH-16-N1	Yes	No
LVU-PH-17	LVU-PH-17-N1	Yes	No
LVU-PH-18	LVU-PH-18-N2	Yes	Yes	1	1	HAB24	Gadoxime	cefpodoxime	3rd Cephalosporins
LVU-PH-18	LVU-PH-18-N1	Yes	No
LVU-PH-19	LVU-PH-19-N2	No	No
LVU-PH-19	LVU-PH-19-N1	No	No
LVU-PH-20	LVU-PH-20-N2	Yes	No
LVU-PH-20	LVU-PH-20-N1	Yes	No
LVU-PH-25	LVU-PH-25-N2	Yes	Unknown
LVU-PH-25	LVU-PH-25-N1	Yes	Unknown
LVU-PH-26	LVU-PH-26-N1	No	No
LVU-PH-27	LVU-PH-27-N1	Yes	No
LVU-PH-27	LVU-PH-27-N2	No	No
LVU-PH-28	LVU-PH-28-N3	Yes	Unknown
LVU-PH-28	LVU-PH-28-N2	No	No
LVU-PH-28	LVU-PH-28-N1	Yes	No
LVU-PH-31	LVU-PH-31-N1	Yes	Unknown
LVU-PH-32	LVU-PH-32-N1	Yes	No
LVU-PH-33	LVU-PH-33-N1	Yes	Yes	7	1	HAB09	Claminat	amoxicillin	penicillins
LVU-PH-34	LVU-PH-34-N1	No	No
LVU-PH-35	LVU-PH-35-N1	No	No
LVU-PH-36	LVU-PH-36-N1	Yes	No
LVU-PH-36	LVU-PH-36-N2	Yes	No
LVU-PH-38	LVU-PH-38-N2	Yes	Yes	7	1	HAB28	Levoquin	levofloxacin	Quinolones
LVU-PH-38	LVU-PH-38-N1	Yes	No
LVU-TH-02	LVU-TH-02-N2	Yes	Unknown
LVU-TH-04	LVU-TH-04-N2	Yes	Unknown
LVU-TH-04	LVU-TH-04-N1	Yes	Unknown
LVU-TH-04	LVU-TH-04-N3	No	No
LVU-TH-06	LVU-TH-06-N3	No	No
LVU-TH-06	LVU-TH-06-N2	No	No
LVU-TH-06	LVU-TH-06-N1	No	No
LVU-TH-07	LVU-TH-07-N1	Yes	Yes	7	1	HAB16	Bifucil	levofloxacin	Quinolones
LVU-TH-07	LVU-TH-07-N2	Yes	No
LVU-TH-08	LVU-TH-08-N2	No	No
LVU-TH-08	LVU-TH-08-N1	No	No
LVU-TH-09	LVU-TH-09-N1	No	Unknown
LVU-TH-09	LVU-TH-09-N2	No	No
LVU-TH-10	LVU-TH-10-N1	Yes	Yes	14	1	HAB14	Augbidil	amoxicillin	penicillins
LVU-TH-11	LVU-TH-11-N1	Yes	No
LVU-TH-11	LVU-TH-11-N2	Yes	Yes	7	1	HAB17	Biocemet	amoxicillin	penicillins
LVU-TH-11	LVU-TH-11-N2	Yes	Yes	7	2	HAB30	Metrodinazole	Metrodinazole
LVU-TH-12	LVU-TH-12-N1	No	Unknown
LVU-TH-13	LVU-TH-13-N1	Yes	Unknown
LVU-TH-14	LVU-TH-14-N1	Yes	Unknown
LVU-TH-15	LVU-TH-15-N1	Yes	Unknown
LVU-TH-15	LVU-TH-15-N2	Yes	Unknown
LVU-TH-16	LVU-TH-16-N1	No	No
LVU-TH-17	LVU-TH-17-N1	No	No
LVU-TH-18	LVU-TH-18-N1	Yes	Unknown
LVU-TH-20	LVU-TH-20-N2	No	No
LVU-TH-20	LVU-TH-20-N1	No	No
LVU-TT-01	LVU-TT-01-N1	Yes	Yes	3	1	HAB26	Imedroxil 500	cefadroxil	1st&2nd Cephalosporins
LVU-TT-02	LVU-TT-02-N2	Yes	Unknown
LVU-TT-02	LVU-TT-02-N1	Yes	Unknown
LVU-TT-02	LVU-TT-02-N3	Yes	Unknown
LVU-TT-03	LVU-TT-03-N1	Yes	Unknown
LVU-TT-03	LVU-TT-03-N2	Yes	Unknown
LVU-TT-04	LVU-TT-04-N2	Yes	Unknown
LVU-TT-04	LVU-TT-04-N1	No	No
LVU-TT-05	LVU-TT-05-N1	Yes	Yes	7	1	HAB21	Droxicef	cefadroxil	1st&2nd Cephalosporins
LVU-TT-05	LVU-TT-05-N3	No	No
LVU-TT-05	LVU-TT-05-N2	Yes	No
LVU-TT-07	LVU-TT-07-N1	Yes	No
LVU-TT-08	LVU-TT-08-N1	Yes	Unknown
LVU-TT-08	LVU-TT-08-N2	Yes	No
LVU-TT-10	LVU-TT-10-N1	No	No
LVU-TT-10	LVU-TT-10-N2	No	No
LVU-TT-10	LVU-TT-10-N3	No	No
LVU-TT-11	LVU-TT-11-N2	Yes	Yes	7	1	HAB37	Rinedif	cefdinir	3rd Cephalosporins
LVU-TT-11	LVU-TT-11-N1	Yes	Unknown
LVU-TT-12	LVU-TT-12-N1	Yes	Yes	3	1	HAB26	Imedroxil 500	cefadroxil	1st&2nd Cephalosporins
LVU-TT-12	LVU-TT-12-N3	Yes	Yes	7	1	HAB26	Imedroxil 500	cefadroxil	1st&2nd Cephalosporins
LVU-TT-12	LVU-TT-12-N2	No	No
LVU-TT-13	LVU-TT-13-N2	No	No
LVU-TT-13	LVU-TT-13-N1	No	No
LVU-TT-14	LVU-TT-14-N2	Yes	Yes	7	1	HAB12	Auclanityl	amoxicillin	penicillins
LVU-TT-14	LVU-TT-14-N3	Yes	Unknown
LVU-TT-14	LVU-TT-14-N1	Yes	Unknown
LVU-TT-15	LVU-TT-15-N1	Yes	Unknown
LVU-TT-15	LVU-TT-15-N2	No	No
LVU-TT-16	LVU-TT-16-N1	Yes	Yes	90	1	HAB23	Ethambutol	ethambutol	Antimycobacterials
LVU-TT-16	LVU-TT-16-N1	Yes	Yes	90	2	HAB40	Turbe	rifampicin	Antimycobacterials
LVU-TT-17	LVU-TT-17-N1	Yes	Unknown
LVU-TT-17	LVU-TT-17-N2	Yes	No
LVU-TT-18	LVU-TT-18-N1	No	No
LVU-TT-19	LVU-TT-19-N1	Yes	Yes	10	1	HAB01	Amoxicillin 500 Domesco	amoxicillin	penicillins
LVU-TT-20	LVU-TT-20-N1	Yes	Unknown
TB-AP-01	TB-AP-01-N2	Yes	Yes	3	1	HAB33	NA	cephalexin	1st&2nd Cephalosporins
TB-AP-01	TB-AP-01-N1	No	No
TB-AP-02	TB-AP-02-N1	No	No
TB-AP-02	TB-AP-02-N2	No	No
TB-AP-03	TB-AP-03-N1	Yes	Unknown
TB-AP-04	TB-AP-04-N3	Yes	Unknown
TB-AP-04	TB-AP-04-N2	No	No
TB-AP-04	TB-AP-04-N1	No	No
TB-AP-05	TB-AP-05-N1	Yes	Unknown
TB-AP-05	TB-AP-05-N2	Yes	Unknown
TB-AP-06	TB-AP-06-N1	Yes	No
TB-AP-06	TB-AP-06-N2	No	No
TB-AP-07	TB-AP-07-N1	Yes	Unknown
TB-AP-07	TB-AP-07-N2	Yes	No
TB-AP-08	TB-AP-08-N1	No	No
TB-AP-09	TB-AP-09-N1	Yes	Unknown
TB-AP-10	TB-AP-10-N2	No	No
TB-AP-10	TB-AP-10-N1	No	No
TB-AP-11	TB-AP-11-N1	No	No
TB-AP-12	TB-AP-12-N1	No	No
TB-AP-14	TB-AP-14-N1	No	No
TB-AP-15	TB-AP-15-N1	Yes	No
TB-AP-16	TB-AP-16-N1	Yes	No
TB-AP-17	TB-AP-17-N1	No	No
TB-AP-18	TB-AP-18-N2	No	No
TB-AP-18	TB-AP-18-N1	No	No
TB-BT-02	TB-BT-02-N2	No	No
TB-BT-02	TB-BT-02-N1	No	No
TB-BT-03	TB-BT-03-N1	No	No
TB-BT-04	TB-BT-04-N1	Yes	Yes	7	1	HAB31	Moxacin	amoxicillin	penicillins
TB-BT-05	TB-BT-05-N2	Yes	Unknown
TB-BT-05	TB-BT-05-N1	No	No
TB-BT-06	TB-BT-06-N2	No	No
TB-BT-06	TB-BT-06-N1	Yes	No
TB-BT-08	TB-BT-08-N1	Yes	No
TB-BT-08	TB-BT-08-N2	Yes	No
TB-BT-09	TB-BT-09-N1	Yes	Unknown
TB-BT-09	TB-BT-09-N2	Yes	No
TB-BT-09	TB-BT-09-N3	No	No
TB-BT-10	TB-BT-10-N1	Yes	No
TB-BT-12	TB-BT-12-N1	Yes	No
TB-BT-12	TB-BT-12-N2	Yes	No
TB-BT-13	TB-BT-13-N3	No	No
TB-BT-13	TB-BT-13-N2	Yes	No
TB-BT-13	TB-BT-13-N1	Yes	No
TB-BT-15	TB-BT-15-N2	No	No
TB-BT-15	TB-BT-15-N1	Yes	No
TB-BT-16	TB-BT-16-N1	No	No
TB-BT-16	TB-BT-16-N3	No	No
TB-BT-16	TB-BT-16-N2	Yes	No
TB-BT-19	TB-BT-19-N2	Yes	No
TB-BT-19	TB-BT-19-N1	Yes	No
TB-BT-20	TB-BT-20-N2	Yes	No
TB-BT-20	TB-BT-20-N1	No	No
TB-PL-01	TB-PL-01-N1	Yes	No
TB-PL-03	TB-PL-03-N2	Yes	No
TB-PL-03	TB-PL-03-N1	Yes	No
TB-PL-05	TB-PL-05-N2	Yes	No
TB-PL-05	TB-PL-05-N1	Yes	No
TB-PL-06	TB-PL-06-N1	No	No
TB-PL-07	TB-PL-07-N1	Yes	No
TB-PL-08	TB-PL-08-N1	Yes	Yes	30	1	HAB41	Vidipha	penicillin V	penicillins
TB-PL-09	TB-PL-09-N1	Yes	No
TB-PL-09	TB-PL-09-N2	Yes	No
TB-PL-10	TB-PL-10-N2	Yes	Yes	7	1	HAB22	Erythromycin	erythromycin	Macrolides
TB-PL-10	TB-PL-10-N1	Yes	No
TB-PL-12	TB-PL-12-N1	Yes	No
TB-PL-12	TB-PL-12-N2	Yes	No
TB-PL-17	TB-PL-17-N1	Yes	No
TB-PL-18	TB-PL-18-N2	Yes	Unknown
TB-PL-18	TB-PL-18-N1	No	No
TB-PL-19	TB-PL-19-N2	Yes	Yes	4	1	HAB09	Claminat	amoxicillin	penicillins
TB-PL-19	TB-PL-19-N1	No	No
TB-PL-20	TB-PL-20-N1	Yes	Yes	7	1	HAB19	Ciprom500	ciprofloxacin	Quinolones
TB-PL-20	TB-PL-20-N2	Yes	Unknown
TB-TH-01	TB-TH-01-N1	No	No
TB-TH-02	TB-TH-02-N1	Yes	Unknown
TB-TH-03	TB-TH-03-N1	No	No
TB-TH-04	TB-TH-04-N1	Yes	Unknown
TB-TH-05	TB-TH-05-N3	Yes	Yes	1	1	HAB41	Vidipha	ampicillin	penicillins
TB-TH-05	TB-TH-05-N1	Yes	Yes	1	1	HAB41	Vidipha	ampicillin	penicillins
TB-TH-05	TB-TH-05-N2	Yes	Yes	1	1	HAB41	Vidipha	ampicillin	penicillins
TB-TH-06	TB-TH-06-N3	Yes	Unknown
TB-TH-06	TB-TH-06-N2	Yes	No
TB-TH-06	TB-TH-06-N1	Yes	No
TB-TH-07	TB-TH-07-N3	Yes	Unknown
TB-TH-07	TB-TH-07-N1	No	No
TB-TH-07	TB-TH-07-N2	No	No
TB-TH-09	TB-TH-09-N2	Yes	Unknown
TB-TH-09	TB-TH-09-N1	Yes	Unknown
TB-TH-13	TB-TH-13-N1	No	No
TB-TH-16	TB-TH-16-N1	Yes	No
TB-TH-17	TB-TH-17-N1	No	No
TB-TH-18	TB-TH-18-N1	Yes	Unknown
TH-TTA-02	TH-TTA-02-N1	No	No
TH-TTA-02	TH-TTA-02-N2	No	No
TH-TTA-03	TH-TTA-03-N2	No	No
TH-TTA-03	TH-TTA-03-N1	No	No
TH-TTA-04	TH-TTA-04-N1	No	Unknown
TH-TTA-06	TH-TTA-06-N2	No	No
TH-TTA-06	TH-TTA-06-N1	No	No
TH-TTA-07	TH-TTA-07-N1	Yes	Yes	5	1	HAB40	Zinmax-Domesco	cefuroxime	1st&2nd Cephalosporins
TH-TTA-08	TH-TTA-08-N1	Yes	Unknown
TH-TTA-09	TH-TTA-09-N1	No	No
TH-TTA-09	TH-TTA-09-N2	Yes	No
TH-TTA-10	TH-TTA-10-N1	Yes	No
TH-TTA-11	TH-TTA-11-N2	Yes	Yes	7	1	HAB27	Imexime 200	cefixime	3rd Cephalosporins
TH-TTA-11	TH-TTA-11-N3	Yes	Unknown
TH-TTA-11	TH-TTA-11-N1	No	No
TH-TTA-12	TH-TTA-12-N1	No	No
TH-TTA-14	TH-TTA-14-N1	No	No
TH-TTA-15	TH-TTA-15-N1	No	No
TH-TTA-16	TH-TTA-16-N1	No	Unknown
TH-TTA-17	TH-TTA-17-N2	Yes	No
TH-TTA-17	TH-TTA-17-N1	Yes	No
TH-TTA-18	TH-TTA-18-N2	No	Unknown
TH-TTA-18	TH-TTA-18-N1	No	No
TH-TTA-19	TH-TTA-19-N1	No	No
TH-TTA-20	TH-TTA-20-N1	Yes	Unknown
LVO-BT-19	LVO-BT-19-N1	Yes	Unknown
HN-AT-18	HN-AT-18-N2	Yes	No
LVU-TH-08	LVU-TH-08-N3	No	No
CLC-MN-07	#N/A	No	No
CT-TPT-15	#N/A	No	No
HN-BT-09	#N/A	No	No
LVO-BT-02	#N/A	Yes	No
LVO-BT-02	#N/A	Yes	No
LVO-BT-09	#N/A	Yes	No
LVO-BT-10	#N/A	No	No
LVO-BT-18	#N/A	Yes	No
LVO-DY-03	#N/A	Yes	No
LVO-DY-03	#N/A	Yes	No
LVO-DY-08	#N/A	Yes	No
LVO-DY-10	#N/A	No	No
LVO-DY-15	#N/A	Yes	No
LVO-DY-18	LVO-DY-18-N2	Yes	Yes	7	No info	No info	Unknown
LVO-TKT-05	#N/A	Yes	No
LVO-TKT-13	#N/A	No	No
LVU-PH-12	#N/A	No	No
LVU-PH-12	#N/A	Yes	No
LVU-PH-12	#N/A	No	No
TB-TH-01	#N/A	No	No
TB-TH-02	#N/A	Yes	No
TB-TH-03	#N/A	No	No
TB-TH-05	#N/A	Yes	No
TB-TH-13	#N/A	No	No
TB-TH-17	#N/A	No	No
LVU-PH-33	LVU-PH-33-N1	Yes	Yes	7	2	HAB30	Metrodinazole	Metrodinazole	Antimycobacterials

## Sheet: Table S6
Table S6. Demographic characteristics of human participants of small-scale farming households.
	Female	Male	All participants
	N=217 (%)	N=209 (%)	N= 426 (%)
District
Cao Lanh city	9 (4.1)	7 (3.3)	16 (3.7)
Cao Lanh district	6 (2.8)	4 (1.9)	10 (2.3)
Chau Thanh	22 (10.1)	28 (13.4)	50 (11.7)
Hong Ngu	33 (15.2)	22 (10.5)	55 (12.9)
Lai Vung	38 (17.5)	55(26.3)	93 (21.8)
Lap Vo	41 (18.9)	36 (17.2)	77 (18.1)
Thanh Binh	52 (24.0)	48 (23.0)	100 (23.5)
Tan Hong	16 (7.4)	9 (4.4)	25 (6.0)
Age
<10	6 (2.8)	6 (2.9)	12 (2.8)
2017-10-01	6 (2.8)	17 8.1)	23 (5.4)
18-39	42 (19.2)	38 (18.2)	80 (18.7)
40-65	135 (62.2)	113 (54.1)	248 (58.2)
>65	28 (13.0)	35 (16.7)	63 (14.9)
Education achievement*
No schooling	18 (8.8)	7 (3.8)	21 (5.5)
Primary school	97 (47.3)	57 (30.6)	152 (39.9)
Secondary school	59 (28.8)	65 (35.0)	122 (32.0)
High school or higher	31 (15.1)	57 (30.6)	86 (22.6)
*Applicable to residents aged >18 years (205 females and 186 males)

## Sheet: Table S7
Table S7. Information of chicken farms
FarmID	Flock	AgeGroupFrom	AgeGroupTo	No.chicken	Purpose	RaisingDuck	RaisingPig	Medicine	Container	Antibiotics	Prevention	ChronicDiseases	Respiratory	Diarrhea	MouthTeeth	Wound	BadSymptom	OtherSymptom	VetDrug	VetProfessional	Friend	Experience	OTHAdvice
CLC-MN-01	1	28	300	15	Breeding	YES	NO	NO		NO	TRUE	FALSE	FALSE	FALSE	FALSE	FALSE	FALSE	FALSE	FALSE	FALSE	TRUE	FALSE	FALSE
CLC-MN-01	2	2	14	55	Meat	YES	NO	YES	NO	YES	TRUE	FALSE	FALSE	FALSE	FALSE	FALSE	FALSE	FALSE	FALSE	FALSE	TRUE	FALSE	FALSE
CLC-MN-02	1	12	60	100	Meat-Breeding	YES	YES	NO		NO	FALSE	FALSE	FALSE	TRUE	FALSE	FALSE	TRUE	FALSE	TRUE	TRUE	FALSE	FALSE	FALSE
CLC-MN-03	1	6	6	100	Meat	NO	NO	NO		NO	TRUE	FALSE	FALSE	FALSE	FALSE	FALSE	FALSE	FALSE	TRUE	TRUE	FALSE	FALSE	FALSE
CLC-MN-06	1	6	56	20	Meat-Breeding	NO	NO	NO		NO	TRUE	FALSE	FALSE	FALSE	FALSE	FALSE	FALSE	FALSE	TRUE	TRUE	FALSE	FALSE	FALSE
CLC-MN-07	1	6	112	40	Meat-Breeding	YES	NO	NO		NO	FALSE	FALSE	TRUE	FALSE	FALSE	FALSE	FALSE	FALSE	TRUE	FALSE	FALSE	FALSE	FALSE
CLC-MN-11	1	1	150	100	Meat-Breeding	YES	YES	NO	NO	NO	TRUE	FALSE	FALSE	FALSE	FALSE	FALSE	FALSE	FALSE	TRUE	FALSE	FALSE	FALSE	FALSE
CLC-MN-12	1	2	120	20	Meat-Breeding	YES	YES	NO		NO	FALSE	FALSE	FALSE	FALSE	FALSE	FALSE	TRUE	FALSE	FALSE	TRUE	FALSE	FALSE	FALSE
CLC-MN-14	1	12	90	15	Meat-Breeding	YES	NO	YES	YES	YES	TRUE	FALSE	FALSE	FALSE	FALSE	FALSE	FALSE	FALSE	TRUE	FALSE	FALSE	FALSE	FALSE
CLC-MN-15	1	1	65	15	Meat-Breeding	NO	NO	YES	YES	YES	TRUE	FALSE	FALSE	FALSE	FALSE	FALSE	FALSE	FALSE	TRUE	FALSE	FALSE	FALSE	FALSE
CLD-ML-05	1	8	8	50	Meat	NO	NO	YES	YES	YES	TRUE	FALSE	FALSE	FALSE	FALSE	FALSE	FALSE	FALSE	TRUE	FALSE	FALSE	FALSE	FALSE
CLD-ML-06	1	4	52	100	Meat	NO	YES	NO		NO	FALSE	FALSE	FALSE	FALSE	FALSE	FALSE	FALSE	FALSE	FALSE	FALSE	FALSE	FALSE	FALSE
CLD-ML-09	1	16	16	50	Meat	NO	NO	NO		NO	FALSE	FALSE	FALSE	FALSE	FALSE	FALSE	FALSE	FALSE	FALSE	FALSE	FALSE	FALSE	FALSE
CLD-ML-10	1	10	10	300	Meat	NO	NO	YES	YES	YES	TRUE	FALSE	FALSE	FALSE	FALSE	FALSE	FALSE	TRUE	TRUE	TRUE	FALSE	TRUE	TRUE
CLD-ML-15	1	0.5	32	100	Meat	NO	NO	NO		NO	FALSE	FALSE	FALSE	FALSE	FALSE	FALSE	FALSE	FALSE	FALSE	FALSE	FALSE	FALSE	FALSE
CLD-ML-18	1	6	16	50	Meat	YES	NO	NO		NO	FALSE	FALSE	FALSE	FALSE	FALSE	FALSE	FALSE	FALSE	FALSE	FALSE	TRUE	FALSE	FALSE
CLD-ML-19	1	6	6	400	Meat	NO	NO	NO		NO	FALSE	FALSE	FALSE	FALSE	FALSE	FALSE	FALSE	FALSE	FALSE	FALSE	FALSE	FALSE	FALSE
CT-AK-03	1	16	104	250	Meat-Breeding	NO	NO	NO		NO	FALSE	FALSE	FALSE	FALSE	FALSE	FALSE	FALSE	FALSE	FALSE	FALSE	FALSE	TRUE	FALSE
CT-AK-04	1	8	52	55	Meat-Breeding	NO	NO	NO		NO	TRUE	FALSE	FALSE	FALSE	FALSE	FALSE	FALSE	FALSE	FALSE	FALSE	FALSE	TRUE	FALSE
CT-AK-05	1	8	88	50	Meat-Breeding	NO	NO	NO		NO	TRUE	FALSE	FALSE	FALSE	FALSE	FALSE	FALSE	FALSE	FALSE	FALSE	FALSE	TRUE	FALSE
CT-AK-06	1	4	52	60	Meat-Fighting	YES	NO	NO		NO	TRUE	FALSE	FALSE	FALSE	FALSE	FALSE	TRUE	TRUE	TRUE	FALSE	FALSE	FALSE	FALSE
CT-AK-07	1	4	78	50	Meat-Fighting	YES	NO	NO		NO	TRUE	FALSE	FALSE	FALSE	FALSE	FALSE	FALSE	FALSE	TRUE	FALSE	FALSE	TRUE	FALSE
CT-AK-09	1	4	52	60	Meat-Fighting	YES	NO	YES	YES	YES	TRUE	FALSE	FALSE	FALSE	FALSE	FALSE	FALSE	FALSE	TRUE	FALSE	FALSE	TRUE	FALSE
CT-AK-10	1	4	52	50	Meat-Fighting	YES	NO	NO		NO	TRUE	FALSE	FALSE	FALSE	FALSE	FALSE	TRUE	TRUE	FALSE	FALSE	FALSE	TRUE	FALSE
CT-AK-12	1	0.8	0.8	50	Meat	NO	YES	NO		NO	FALSE	FALSE	FALSE	FALSE	FALSE	FALSE	FALSE	FALSE	FALSE	FALSE	FALSE	FALSE	FALSE
CT-AK-15	1	1	52	55	Fighting	NO	NO	YES	YES	YES	TRUE	FALSE	FALSE	FALSE	FALSE	FALSE	FALSE	FALSE	FALSE	FALSE	TRUE	FALSE	FALSE
CT-AK-17	1	1	52	60	Meat	NO	NO	NO		NO	FALSE	FALSE	FALSE	FALSE	FALSE	FALSE	FALSE	FALSE	FALSE	FALSE	FALSE	FALSE	FALSE
CT-TND-11	1	12	12	100	Meat	YES	YES	NO		NO	FALSE	FALSE	FALSE	FALSE	FALSE	FALSE	FALSE	FALSE	FALSE	FALSE	FALSE	TRUE	FALSE
CT-TND-12	1	13	13	100	Meat	NO	NO	YES		YES	FALSE	FALSE	FALSE	FALSE	FALSE	FALSE	TRUE	FALSE	TRUE	FALSE	FALSE	FALSE	FALSE
CT-TND-14	1	8	8	100	Meat	NO	YES	YES	YES	YES	TRUE	FALSE	FALSE	FALSE	FALSE	FALSE	FALSE	FALSE	FALSE	FALSE	FALSE	TRUE	FALSE
CT-TND-16	1	12	12	70	Meat	NO	NO	NO		NO	FALSE	FALSE	FALSE	FALSE	FALSE	FALSE	FALSE	FALSE	FALSE	FALSE	FALSE	FALSE	FALSE
CT-TND-17	1	12	12	50	Meat	NO	NO	NO		NO	FALSE	FALSE	FALSE	FALSE	FALSE	FALSE	FALSE	FALSE	FALSE	FALSE	FALSE	FALSE	FALSE
CT-TND-18	1	4	4	60	Meat	NO	NO	NO		NO	FALSE	FALSE	FALSE	FALSE	FALSE	FALSE	FALSE	FALSE	FALSE	FALSE	FALSE	FALSE	FALSE
CT-TP-01	1	8	8	40	Meat	YES	NO	NO		NO	FALSE	FALSE	FALSE	FALSE	FALSE	FALSE	TRUE	FALSE	FALSE	FALSE	TRUE	FALSE	FALSE
CT-TP-02	1	2	52	140	Meat	NO	NO	YES	YES	YES	TRUE	FALSE	FALSE	FALSE	FALSE	FALSE	FALSE	FALSE	FALSE	FALSE	FALSE	TRUE	FALSE
CT-TP-15	1	4	104	125	Meat	NO	NO	YES		UNKNOWN	FALSE	FALSE	FALSE	FALSE	FALSE	FALSE	TRUE	TRUE	TRUE	FALSE	FALSE	FALSE	FALSE
CT-TP-16	1	4	52	70	Meat	NO	NO	YES		UNKNOWN	FALSE	FALSE	FALSE	FALSE	FALSE	FALSE	TRUE	FALSE	TRUE	FALSE	FALSE	TRUE	FALSE
CT-TP-17	1	4	52	75	Meat	NO	NO	YES	YES	YES	FALSE	FALSE	FALSE	FALSE	FALSE	FALSE	FALSE	FALSE	FALSE	FALSE	FALSE	FALSE	FALSE
CT-TP-19	1	4	104	60	Meat-Breeding	NO	NO	YES		YES	FALSE	FALSE	TRUE	FALSE	FALSE	FALSE	TRUE	FALSE	TRUE	FALSE	FALSE	TRUE	FALSE
CT-TPT-03	1	24	40	200	Fighting	NO	NO	YES	YES	YES	TRUE	FALSE	FALSE	FALSE	FALSE	FALSE	FALSE	FALSE	FALSE	FALSE	FALSE	FALSE	FALSE
CT-TPT-04	1	6	6	60	Meat	YES	NO	YES	YES	NO	FALSE	FALSE	FALSE	FALSE	FALSE	FALSE	FALSE	FALSE	TRUE	FALSE	FALSE	FALSE	FALSE
CT-TPT-11	1	6	6	100	Meat	NO	NO	YES	YES	NO	TRUE	FALSE	FALSE	FALSE	FALSE	FALSE	FALSE	FALSE	FALSE	TRUE	FALSE	FALSE	FALSE
CT-TPT-14	1	10	10	700	Meat	YES	NO	YES	YES	YES	TRUE	FALSE	FALSE	FALSE	FALSE	FALSE	FALSE	FALSE	FALSE	TRUE	FALSE	FALSE	FALSE
CT-TPT-15	1	32	32	200	Fighting	NO	NO	YES	YES	YES	TRUE	FALSE	FALSE	FALSE	FALSE	FALSE	FALSE	FALSE	FALSE	FALSE	FALSE	TRUE	FALSE
CT-TPT-19	1	7	7	70	Meat	NO	NO	NO		NO	TRUE	FALSE	FALSE	FALSE	FALSE	FALSE	FALSE	FALSE	FALSE	TRUE	FALSE	FALSE	FALSE
HN-AT-01	1	3	52	30	Meat	YES	NO	YES	YES	YES	TRUE	FALSE	FALSE	FALSE	FALSE	FALSE	FALSE	FALSE	TRUE	FALSE	FALSE	FALSE	FALSE
HN-AT-02	1	6	28	30	Meat	YES	NO	YES	NO	UNKNOWN	TRUE	FALSE	FALSE	FALSE	FALSE	FALSE	FALSE	FALSE	FALSE	FALSE	FALSE	TRUE	FALSE
HN-AT-07	1	3	78	50	Meat	NO	NO	YES	NO	NO	TRUE	FALSE	FALSE	FALSE	FALSE	FALSE	FALSE	FALSE	TRUE	TRUE	FALSE	FALSE	FALSE
HN-AT-08	1	3	24	50	Meat-Fighting	NO	NO	YES	YES	YES	TRUE	FALSE	TRUE	FALSE	FALSE	FALSE	FALSE	FALSE	TRUE	FALSE	FALSE	TRUE	FALSE
HN-AT-09	1	2	104	40	Meat	YES	NO	YES	NO	UNKNOWN	TRUE	FALSE	FALSE	FALSE	FALSE	FALSE	FALSE	FALSE	TRUE	FALSE	FALSE	FALSE	FALSE
HN-AT-10	1	2	4	100	Meat	NO	NO	YES	YES	YES	FALSE	FALSE	TRUE	TRUE	FALSE	FALSE	TRUE	FALSE	TRUE	FALSE	FALSE	TRUE	FALSE
HN-AT-11	1	6	52	80	Fighting	NO	NO	NO		NO	FALSE	FALSE	TRUE	TRUE	FALSE	FALSE	TRUE	FALSE	TRUE	FALSE	FALSE	TRUE	FALSE
HN-AT-12	1	12	12	280	Meat	NO	NO	YES	YES	YES	FALSE	FALSE	TRUE	TRUE	FALSE	FALSE	FALSE	FALSE	TRUE	FALSE	TRUE	FALSE	FALSE
HN-AT-13	1	12	52	55	Fighting	NO	NO	YES	YES	YES	FALSE	FALSE	TRUE	TRUE	FALSE	FALSE	TRUE	FALSE	TRUE	FALSE	FALSE	TRUE	FALSE
HN-AT-14	1	3	104	40	Breeding	NO	NO	NO		NO	FALSE	FALSE	TRUE	FALSE	FALSE	FALSE	TRUE	FALSE	TRUE	FALSE	TRUE	FALSE	FALSE
HN-AT-16	1	1	52	40	Meat	YES	NO	NO		NO	FALSE	FALSE	FALSE	FALSE	FALSE	FALSE	FALSE	FALSE	TRUE	TRUE	FALSE	FALSE	FALSE
HN-AT-17	1	2	104	50	Breeding-Fighting	NO	NO	NO		NO	FALSE	FALSE	FALSE	FALSE	FALSE	FALSE	TRUE	FALSE	TRUE	FALSE	FALSE	FALSE	FALSE
HN-AT-18	1	1	52	100	Meat	YES	NO	NO		NO	FALSE	FALSE	FALSE	FALSE	FALSE	FALSE	TRUE	FALSE	TRUE	FALSE	FALSE	FALSE	FALSE
HN-AT-19	1	2	78	40	Meat-Fighting	NO	NO	YES	YES	YES	FALSE	FALSE	TRUE	TRUE	FALSE	FALSE	TRUE	FALSE	TRUE	FALSE	FALSE	TRUE	FALSE
HN-AT-20	1	4	78	30	Meat	NO	NO	YES	YES	YES	TRUE	FALSE	TRUE	TRUE	FALSE	FALSE	TRUE	FALSE	TRUE	FALSE	FALSE	TRUE	FALSE
HN-BT-01	1	1	104	50	Meat	NO	YES	YES	YES	YES	TRUE	FALSE	FALSE	FALSE	FALSE	FALSE	FALSE	FALSE	TRUE	TRUE	FALSE	FALSE	FALSE
HN-BT-03	1	2	130	115	Meat	NO	NO	YES	NO	UNKNOWN	FALSE	FALSE	FALSE	FALSE	FALSE	FALSE	TRUE	FALSE	TRUE	TRUE	FALSE	FALSE	FALSE
HN-BT-04	1	1	78	125	Meat-Fighting	NO	NO	YES	NO	UNKNOWN	TRUE	FALSE	FALSE	FALSE	FALSE	FALSE	FALSE	FALSE	TRUE	TRUE	FALSE	FALSE	FALSE
HN-BT-05	1	4	32	60	Meat	YES	NO	YES	YES	YES	TRUE	FALSE	FALSE	FALSE	FALSE	FALSE	FALSE	FALSE	TRUE	TRUE	FALSE	FALSE	FALSE
HN-BT-06	1	2	78	100	Meat	YES	NO	YES	YES	YES	TRUE	FALSE	FALSE	FALSE	FALSE	FALSE	TRUE	FALSE	TRUE	TRUE	FALSE	FALSE	FALSE
HN-BT-07	1	2	104	56	Meat-Breeding	YES	NO	NO		NO	TRUE	FALSE	FALSE	FALSE	FALSE	FALSE	FALSE	FALSE	TRUE	TRUE	FALSE	FALSE	FALSE
HN-BT-08	1	2	104	110	Meat-Breeding-Fighting	NO	NO	NO		NO	TRUE	FALSE	FALSE	FALSE	FALSE	FALSE	FALSE	FALSE	TRUE	TRUE	FALSE	FALSE	FALSE
HN-BT-09	1	1	182	70	Meat-Breeding	YES	NO	YES	YES	YES	TRUE	FALSE	FALSE	FALSE	FALSE	FALSE	FALSE	FALSE	TRUE	TRUE	FALSE	FALSE	FALSE
HN-BT-10	1	2	156	75	Meat-Breeding-Fighting	YES	NO	NO		NO	FALSE	FALSE	FALSE	FALSE	FALSE	FALSE	FALSE	FALSE	FALSE	TRUE	FALSE	FALSE	FALSE
HN-BT-11	1	2	364	76	Meat-Breeding-Fighting	NO	NO	YES	YES	YES	FALSE	FALSE	FALSE	FALSE	FALSE	FALSE	TRUE	FALSE	TRUE	TRUE	FALSE	FALSE	FALSE
HN-BT-14	1	6	14	50	Meat-Breeding	YES	NO	YES	YES	YES	FALSE	FALSE	FALSE	FALSE	FALSE	FALSE	TRUE	FALSE	TRUE	TRUE	FALSE	FALSE	FALSE
HN-BT-15	1	2	156	60	Meat-Breeding-Fighting	NO	NO	NO		NO	TRUE	FALSE	FALSE	FALSE	FALSE	FALSE	FALSE	FALSE	TRUE	TRUE	FALSE	FALSE	FALSE
HN-BT-18	1	1	208	120	Meat-Breeding-Fighting	NO	NO	YES	NO	UNKNOWN	TRUE	FALSE	FALSE	FALSE	FALSE	FALSE	FALSE	FALSE	TRUE	FALSE	FALSE	FALSE	FALSE
HN-BT-19	1	1	52	115	Meat-Breeding	NO	NO	NO		NO	FALSE	FALSE	TRUE	FALSE	FALSE	FALSE	FALSE	FALSE	TRUE	TRUE	FALSE	FALSE	FALSE
HN-BT-20	1	2	208	60	Meat-Breeding-Fighting	NO	NO	YES	YES	YES	FALSE	FALSE	FALSE	FALSE	FALSE	FALSE	TRUE	FALSE	TRUE	TRUE	FALSE	FALSE	FALSE
LVO-BT-02	1	1	3	70	Meat	NO	NO	NO		NO	TRUE	FALSE	FALSE	FALSE	FALSE	FALSE	FALSE	FALSE	TRUE	FALSE	FALSE	FALSE	FALSE
LVO-BT-02	2	8	10	50	Meat	NO	NO	YES	YES	YES	FALSE	FALSE	TRUE	FALSE	FALSE	FALSE	FALSE	FALSE	TRUE	FALSE	FALSE	FALSE	FALSE
LVO-BT-02	3	16	16	30	Breeding	NO	NO	YES	YES	YES	FALSE	FALSE	TRUE	FALSE	FALSE	FALSE	FALSE	FALSE	TRUE	FALSE	FALSE	FALSE	FALSE
LVO-BT-03	1	4	208	30	Meat-Breeding	YES	YES	NO		NO	FALSE	FALSE	FALSE	FALSE	FALSE	FALSE	FALSE	FALSE	FALSE	TRUE	FALSE	FALSE	FALSE
LVO-BT-06	1	2	32	50	Meat	NO	NO	NO		NO	TRUE	FALSE	FALSE	FALSE	FALSE	FALSE	FALSE	FALSE	TRUE	FALSE	FALSE	FALSE	FALSE
LVO-BT-07	1	3	14	60	Meat	NO	YES	NO		NO	TRUE	FALSE	FALSE	FALSE	FALSE	FALSE	FALSE	FALSE	FALSE	FALSE	FALSE	FALSE	FALSE
LVO-BT-08	1	10	10	170	Meat	YES	NO	NO		NO	TRUE	FALSE	FALSE	FALSE	FALSE	FALSE	FALSE	FALSE	TRUE	FALSE	FALSE	FALSE	FALSE
LVO-BT-09	1	1	104	55	Meat	NO	YES	NO		NO	TRUE	FALSE	FALSE	FALSE	FALSE	FALSE	FALSE	FALSE	TRUE	FALSE	FALSE	FALSE	FALSE
LVO-BT-10	1	3	32	56	Meat-Breeding	YES	NO	NO		NO	TRUE	FALSE	FALSE	FALSE	FALSE	FALSE	FALSE	FALSE	TRUE	FALSE	FALSE	FALSE	FALSE
LVO-BT-11	1	6	6	17	Meat-Breeding	NO	YES	NO		NO	TRUE	FALSE	FALSE	FALSE	FALSE	FALSE	FALSE	FALSE	TRUE	FALSE	FALSE	FALSE	FALSE
LVO-BT-12	1	2	32	52	Meat-Breeding	NO	YES	NO		NO	TRUE	FALSE	FALSE	FALSE	FALSE	FALSE	FALSE	FALSE	TRUE	FALSE	FALSE	FALSE	FALSE
LVO-BT-14	1	3	16	20	Meat	NO	YES	NO		NO	FALSE	FALSE	FALSE	FALSE	FALSE	FALSE	FALSE	FALSE	FALSE	FALSE	FALSE	FALSE	TRUE
LVO-BT-15	1	8	16	102	Meat-Breeding	YES	NO	NO		NO	TRUE	FALSE	FALSE	FALSE	FALSE	FALSE	FALSE	FALSE	TRUE	FALSE	FALSE	FALSE	FALSE
LVO-BT-16	1	3	16	20	Meat-Breeding	NO	YES	NO		NO	TRUE	FALSE	FALSE	FALSE	FALSE	FALSE	FALSE	FALSE	TRUE	FALSE	FALSE	FALSE	FALSE
LVO-BT-17	1	4	52	60	Meat-Breeding	NO	YES	NO		NO	TRUE	FALSE	FALSE	FALSE	FALSE	FALSE	FALSE	FALSE	TRUE	FALSE	FALSE	FALSE	FALSE
LVO-BT-18	1	3	24	20	Meat-Breeding	NO	YES	NO		NO	TRUE	FALSE	FALSE	FALSE	FALSE	FALSE	FALSE	FALSE	TRUE	FALSE	FALSE	FALSE	FALSE
LVO-BT-19	1	8	8	85	Meat-Breeding	NO	NO	YES	YES	YES	FALSE	FALSE	TRUE	TRUE	FALSE	FALSE	TRUE	FALSE	TRUE	FALSE	FALSE	FALSE	FALSE
LVO-BT-20	1	1	24	40	Meat-Breeding	NO	YES	NO		NO	TRUE	FALSE	FALSE	FALSE	FALSE	FALSE	FALSE	FALSE	TRUE	FALSE	FALSE	FALSE	FALSE
LVO-DY-03	1	4	60	50	Meat	YES	NO	NO		NO	TRUE	FALSE	FALSE	FALSE	FALSE	FALSE	FALSE	FALSE	FALSE	FALSE	FALSE	FALSE	FALSE
LVO-DY-08	1	1	130	64	Meat-Fighting	NO	NO	NO		NO	FALSE	FALSE	FALSE	FALSE	FALSE	FALSE	FALSE	FALSE	TRUE	TRUE	FALSE	TRUE	FALSE
LVO-DY-09	1	6.5	52	110	Meat-Fighting	NO	NO	YES	NO	YES	FALSE	FALSE	FALSE	FALSE	FALSE	FALSE	TRUE	FALSE	TRUE	FALSE	FALSE	FALSE	FALSE
LVO-DY-10	1	0.5	156	125	Meat-Fighting	NO	NO	YES	NO	YES	TRUE	FALSE	FALSE	FALSE	FALSE	FALSE	FALSE	FALSE	TRUE	TRUE	FALSE	FALSE	FALSE
LVO-DY-12	1	5	208	58	Meat-Fighting	NO	NO	NO		NO	TRUE	FALSE	FALSE	FALSE	FALSE	FALSE	FALSE	FALSE	TRUE	TRUE	FALSE	FALSE	FALSE
LVO-DY-13	1	4	16	850	Meat	NO	NO	YES	YES	YES	FALSE	FALSE	TRUE	FALSE	FALSE	FALSE	FALSE	FALSE	TRUE	FALSE	FALSE	FALSE	FALSE
LVO-DY-15	1	1.5	104	57	Meat-Fighting	NO	NO	YES	YES	YES	TRUE	FALSE	FALSE	FALSE	FALSE	FALSE	FALSE	FALSE	TRUE	TRUE	FALSE	FALSE	FALSE
LVO-DY-17	1	0.5	156	70	Meat-Fighting	NO	NO	NO		NO	TRUE	FALSE	FALSE	FALSE	FALSE	FALSE	FALSE	FALSE	TRUE	FALSE	FALSE	TRUE	TRUE
LVO-DY-18	1	12	12	7	Meat	YES	YES	NO		NO	FALSE	FALSE	FALSE	FALSE	FALSE	FALSE	FALSE	FALSE	FALSE	FALSE	FALSE	FALSE	FALSE
LVO-DY-19	1	1.5	156	20	Meat	NO	YES	NO		NO	FALSE	FALSE	FALSE	FALSE	FALSE	FALSE	FALSE	FALSE	FALSE	FALSE	FALSE	FALSE	FALSE
LVO-DY-20	1	2	156	55	Meat-Fighting	NO	NO	NO		NO	TRUE	FALSE	FALSE	FALSE	FALSE	FALSE	TRUE	FALSE	TRUE	FALSE	FALSE	TRUE	FALSE
LVO-TKT-01	1	4	4	20	Fighting	YES	YES	YES	YES	YES	TRUE	FALSE	FALSE	FALSE	FALSE	FALSE	FALSE	FALSE	TRUE	FALSE	FALSE	FALSE	TRUE
LVO-TKT-01	2	13	13	20	Fighting	YES	YES	YES	YES	YES	TRUE	FALSE	FALSE	FALSE	FALSE	FALSE	FALSE	FALSE	TRUE	FALSE	FALSE	FALSE	TRUE
LVO-TKT-01	3	125	125	10	Fighting	YES	YES	NO		NO	FALSE	FALSE	FALSE	FALSE	FALSE	FALSE	TRUE	FALSE	FALSE	FALSE	FALSE	FALSE	TRUE
LVO-TKT-02	1	8	52	15	Meat	YES	YES	NO		NO	FALSE	FALSE	FALSE	FALSE	FALSE	FALSE	FALSE	FALSE	FALSE	FALSE	FALSE	FALSE	FALSE
LVO-TKT-03	1	4	13	70	Meat	YES	NO	YES	YES	YES	TRUE	FALSE	FALSE	FALSE	FALSE	FALSE	FALSE	FALSE	FALSE	TRUE	FALSE	TRUE	FALSE
LVO-TKT-04	1	2	70	120	Meat	NO	NO	NO		NO	TRUE	FALSE	FALSE	FALSE	FALSE	FALSE	FALSE	FALSE	FALSE	TRUE	FALSE	TRUE	FALSE
LVO-TKT-05	1	4	200	300	Others	NO	NO	NO		NO	FALSE	FALSE	FALSE	FALSE	FALSE	FALSE	FALSE	FALSE	FALSE	FALSE	FALSE	FALSE	FALSE
LVO-TKT-08	1	2	250	33	Meat-Breeding	YES	NO	YES	YES	YES	TRUE	FALSE	FALSE	FALSE	FALSE	FALSE	FALSE	FALSE	FALSE	FALSE	FALSE	TRUE	FALSE
LVO-TKT-08	2	60	110	5	Breeding	YES	NO	NO		NO	TRUE	TRUE	FALSE	FALSE	FALSE	FALSE	FALSE	FALSE	FALSE	FALSE	FALSE	TRUE	FALSE
LVO-TKT-09	1	1	110	20	Meat-Breeding	NO	YES	NO		NO	TRUE	FALSE	FALSE	FALSE	FALSE	FALSE	FALSE	FALSE	TRUE	FALSE	TRUE	FALSE	FALSE
LVO-TKT-12	1	8	50	50	Meat-Breeding	YES	NO	NO		NO	TRUE	FALSE	FALSE	FALSE	FALSE	FALSE	FALSE	FALSE	TRUE	TRUE	FALSE	FALSE	FALSE
LVO-TKT-13	1	8	8	20	Meat	YES	NO	NO		NO	TRUE	FALSE	FALSE	FALSE	FALSE	FALSE	FALSE	FALSE	TRUE	FALSE	FALSE	FALSE	FALSE
LVO-TKT-13	2	60	90	8	Breeding	YES	NO	NO		NO	FALSE	FALSE	FALSE	FALSE	FALSE	FALSE	FALSE	FALSE	TRUE	FALSE	FALSE	FALSE	FALSE
LVO-TKT-15	1	5	100	29	Others	NO	NO	NO		NO	TRUE	FALSE	FALSE	FALSE	FALSE	FALSE	FALSE	FALSE	FALSE	FALSE	FALSE	TRUE	FALSE
LVO-TKT-16	1	2	12	40	Others	NO	YES	YES	YES	YES	TRUE	FALSE	FALSE	FALSE	FALSE	FALSE	FALSE	FALSE	TRUE	TRUE	FALSE	FALSE	FALSE
LVO-TKT-16	2	50	140	16	Breeding	NO	YES	YES	YES	YES	TRUE	FALSE	FALSE	FALSE	FALSE	FALSE	FALSE	FALSE	TRUE	TRUE	FALSE	FALSE	FALSE
LVU-PH-12	1	1	42	30	Meat	NO	NO	YES	YES	YES	TRUE	FALSE	FALSE	FALSE	FALSE	FALSE	FALSE	FALSE	TRUE	FALSE	FALSE	FALSE	FALSE
LVU-PH-15	1	16	16	30	Meat	YES	NO	YES	YES	YES	FALSE	FALSE	TRUE	FALSE	FALSE	FALSE	FALSE	FALSE	FALSE	FALSE	FALSE	TRUE	FALSE
LVU-PH-16	1	3	156	60	Meat	NO	NO	YES	YES	YES	FALSE	FALSE	FALSE	FALSE	FALSE	FALSE	TRUE	TRUE	FALSE	FALSE	TRUE	FALSE	FALSE
LVU-PH-17	1	3	3	300	Meat	NO	NO	YES	YES	YES	TRUE	FALSE	FALSE	FALSE	FALSE	FALSE	FALSE	FALSE	FALSE	TRUE	FALSE	FALSE	FALSE
LVU-PH-17	2	20	20	20	Meat	NO	NO	NO		NO	FALSE	FALSE	FALSE	FALSE	FALSE	FALSE	FALSE	FALSE	FALSE	TRUE	FALSE	FALSE	FALSE
LVU-PH-18	1	4	52	70	Fighting	NO	NO	YES	YES	YES	TRUE	FALSE	TRUE	FALSE	FALSE	FALSE	FALSE	FALSE	FALSE	FALSE	FALSE	FALSE	TRUE
LVU-PH-19	1	1	6	150	Fighting	NO	NO	YES	YES	YES	TRUE	FALSE	FALSE	FALSE	FALSE	FALSE	FALSE	FALSE	FALSE	FALSE	FALSE	TRUE	FALSE
LVU-PH-19	2	40	40	150	Fighting	NO	NO	YES	YES	YES	FALSE	FALSE	TRUE	FALSE	FALSE	FALSE	FALSE	FALSE	FALSE	FALSE	FALSE	TRUE	FALSE
LVU-PH-20	1	20	20	200	Meat	NO	YES	YES	YES	NO	TRUE	FALSE	FALSE	FALSE	FALSE	FALSE	FALSE	FALSE	FALSE	FALSE	FALSE	TRUE	FALSE
LVU-PH-25	1	13		480	Meat	NO	NO	NO		NO	FALSE	FALSE	TRUE	FALSE	FALSE	FALSE	FALSE	FALSE	FALSE	FALSE	FALSE	TRUE	FALSE
LVU-PH-26	1	12	20	100	Fighting	NO	NO	YES	YES	YES	FALSE	FALSE	FALSE	FALSE	FALSE	FALSE	TRUE	FALSE	FALSE	FALSE	FALSE	TRUE	FALSE
LVU-PH-27	1	1	82	100	Meat-Fighting	NO	NO	YES	YES	YES	FALSE	FALSE	TRUE	TRUE	FALSE	FALSE	FALSE	FALSE	FALSE	FALSE	FALSE	TRUE	FALSE
LVU-PH-28	1	1	24	110	Fighting	NO	NO	YES	YES	YES	FALSE	FALSE	FALSE	FALSE	FALSE	FALSE	TRUE	FALSE	FALSE	FALSE	FALSE	TRUE	FALSE
LVU-PH-31	1	0.5	40	100	Fighting	NO	NO	YES	YES	YES	TRUE	FALSE	FALSE	FALSE	FALSE	FALSE	FALSE	FALSE	FALSE	FALSE	FALSE	TRUE	FALSE
LVU-PH-32	1	1	52	700	Fighting	NO	NO	YES		UNKNOWN	TRUE	FALSE	FALSE	FALSE	FALSE	FALSE	FALSE	TRUE	FALSE	FALSE	FALSE	TRUE	FALSE
LVU-PH-33	1	5	5	30	Meat	NO	YES	YES		YES	TRUE	FALSE	FALSE	FALSE	FALSE	FALSE	FALSE	FALSE	FALSE	FALSE	TRUE	FALSE	FALSE
LVU-PH-34	1	9	9	200	Meat	NO	NO	YES	YES	YES	FALSE	FALSE	TRUE	FALSE	FALSE	FALSE	FALSE	FALSE	FALSE	FALSE	FALSE	TRUE	FALSE
LVU-PH-35	1	12	12	2500	Meat	YES	NO	YES	YES	NO	TRUE	FALSE	FALSE	FALSE	FALSE	FALSE	FALSE	FALSE	FALSE	FALSE	FALSE	TRUE	FALSE
LVU-PH-35	2	17	17	200	Meat	YES	NO	YES	YES	NO	TRUE	FALSE	FALSE	FALSE	FALSE	FALSE	FALSE	FALSE	FALSE	FALSE	FALSE	TRUE	FALSE
LVU-PH-36	1	4	4	30	Fighting	YES	NO	YES	NO	NO	FALSE	FALSE	FALSE	FALSE	FALSE	FALSE	FALSE	FALSE	TRUE	FALSE	FALSE	FALSE	FALSE
LVU-PH-36	2	16	16	17	Fighting	YES	NO	YES	NO	UNKNOWN	FALSE	FALSE	FALSE	FALSE	FALSE	FALSE	FALSE	FALSE	TRUE	FALSE	FALSE	FALSE	FALSE
LVU-PH-38	1	4	16	200	Fighting	NO	NO	YES	YES	YES	FALSE	FALSE	TRUE	FALSE	FALSE	FALSE	FALSE	FALSE	FALSE	FALSE	FALSE	TRUE	FALSE
LVU-TH-02	1	8	8	30	Meat	YES	NO	YES	NO	YES	FALSE	FALSE	FALSE	FALSE	FALSE	FALSE	FALSE	FALSE	TRUE	FALSE	FALSE	FALSE	FALSE
LVU-TH-02	2	32	32	20	Fighting	YES	NO	YES	NO	YES	FALSE	FALSE	FALSE	FALSE	FALSE	FALSE	FALSE	FALSE	TRUE	FALSE	FALSE	FALSE	FALSE
LVU-TH-04	1	24	24	30	Breeding	YES	NO	YES	YES	YES	FALSE	FALSE	FALSE	FALSE	FALSE	FALSE	TRUE	FALSE	FALSE	FALSE	TRUE	FALSE	TRUE
LVU-TH-04	2	8	8	30	Meat	YES	NO	YES	YES	YES	FALSE	FALSE	FALSE	FALSE	FALSE	FALSE	TRUE	FALSE	FALSE	FALSE	TRUE	FALSE	TRUE
LVU-TH-06	1	72	72	5	Meat-Breeding	YES	YES	NO	NO	NO	FALSE	FALSE	FALSE	FALSE	FALSE	FALSE	TRUE	FALSE	TRUE	FALSE	TRUE	TRUE	FALSE
LVU-TH-06	2	24	24	25	Meat-Breeding	YES	YES	NO	NO	NO	FALSE	FALSE	FALSE	FALSE	FALSE	FALSE	TRUE	FALSE	TRUE	TRUE	FALSE	TRUE	FALSE
LVU-TH-07	1	104	104	11	Breeding	NO	NO	NO		NO	FALSE	FALSE	FALSE	FALSE	FALSE	FALSE	TRUE	FALSE	FALSE	TRUE	FALSE	FALSE	FALSE
LVU-TH-07	2	4	4	39	Meat	NO	NO	NO		NO	FALSE	FALSE	FALSE	FALSE	FALSE	FALSE	TRUE	FALSE	FALSE	TRUE	FALSE	FALSE	FALSE
LVU-TH-08	1	60	60	15	Breeding	NO	NO	NO		NO	TRUE	FALSE	FALSE	FALSE	FALSE	FALSE	TRUE	FALSE	TRUE	TRUE	FALSE	FALSE	FALSE
LVU-TH-08	2	10	10	55	Meat	NO	NO	NO		NO	TRUE	FALSE	FALSE	FALSE	FALSE	FALSE	TRUE	FALSE	TRUE	TRUE	FALSE	FALSE	FALSE
LVU-TH-09	1	48	48	10	Breeding	NO	YES	NO		NO	FALSE	FALSE	FALSE	FALSE	FALSE	FALSE	TRUE	TRUE	FALSE	TRUE	FALSE	FALSE	FALSE
LVU-TH-09	2	1	12	50	Meat	NO	YES	NO		NO	FALSE	FALSE	FALSE	FALSE	FALSE	FALSE	TRUE	TRUE	FALSE	TRUE	FALSE	FALSE	FALSE
LVU-TH-10	1	48	96	26	Breeding-Fighting	YES	NO	NO		NO	TRUE	FALSE	FALSE	FALSE	FALSE	FALSE	TRUE	TRUE	TRUE	TRUE	FALSE	FALSE	FALSE
LVU-TH-10	2	1	12	44	Meat	YES	NO	NO		NO	TRUE	FALSE	FALSE	FALSE	FALSE	FALSE	TRUE	TRUE	TRUE	TRUE	FALSE	FALSE	FALSE
LVU-TH-11	1	32	240	100	Breeding	YES	NO	NO		NO	FALSE	FALSE	FALSE	FALSE	FALSE	FALSE	FALSE	FALSE	FALSE	FALSE	FALSE	TRUE	FALSE
LVU-TH-11	2	2	24	150	Meat	YES	NO	NO		NO	FALSE	FALSE	FALSE	FALSE	FALSE	FALSE	FALSE	FALSE	FALSE	FALSE	FALSE	TRUE	FALSE
LVU-TH-12	1	48	150	70	Breeding	NO	NO	YES	NO	UNKNOWN	TRUE	FALSE	FALSE	FALSE	FALSE	FALSE	TRUE	TRUE	TRUE	FALSE	FALSE	FALSE	FALSE
LVU-TH-12	2	2	8	80	Meat	NO	NO	YES	NO	UNKNOWN	TRUE	FALSE	FALSE	FALSE	FALSE	FALSE	TRUE	TRUE	TRUE	FALSE	FALSE	FALSE	FALSE
LVU-TH-13	1	48	144	20	Breeding	NO	NO	NO		NO	TRUE	FALSE	FALSE	FALSE	FALSE	FALSE	TRUE	TRUE	TRUE	FALSE	FALSE	FALSE	FALSE
LVU-TH-13	2	4	24	40	Meat	NO	NO	NO		NO	TRUE	FALSE	FALSE	FALSE	FALSE	FALSE	TRUE	TRUE	TRUE	FALSE	FALSE	FALSE	FALSE
LVU-TH-14	1	24	144	30	Fighting	NO	NO	YES	YES	YES	TRUE	FALSE	FALSE	FALSE	FALSE	FALSE	FALSE	FALSE	FALSE	FALSE	FALSE	FALSE	FALSE
LVU-TH-14	2	1	12	70	Meat-Breeding	NO	NO	YES	YES	YES	TRUE	FALSE	FALSE	FALSE	FALSE	FALSE	FALSE	FALSE	FALSE	FALSE	FALSE	FALSE	FALSE
LVU-TH-15	1	36	48	10	Breeding-Fighting	NO	NO	YES	YES	YES	FALSE	FALSE	TRUE	TRUE	FALSE	FALSE	FALSE	FALSE	TRUE	FALSE	FALSE	FALSE	FALSE
LVU-TH-15	2	3	14	50	Meat-Fighting	NO	NO	YES	YES	YES	FALSE	FALSE	TRUE	TRUE	FALSE	FALSE	FALSE	FALSE	TRUE	FALSE	FALSE	FALSE	FALSE
LVU-TH-16	1	48	72	10	Breeding-Fighting	NO	NO	YES	YES	YES	FALSE	FALSE	TRUE	TRUE	FALSE	FALSE	TRUE	TRUE	TRUE	FALSE	FALSE	FALSE	FALSE
LVU-TH-16	2	2	12	40	Meat-Breeding	NO	NO	YES	YES	YES	FALSE	FALSE	TRUE	TRUE	FALSE	FALSE	TRUE	TRUE	TRUE	FALSE	FALSE	FALSE	FALSE
LVU-TH-17	1	32	336	13	Breeding-Fighting	NO	NO	YES	YES	YES	TRUE	FALSE	TRUE	TRUE	FALSE	FALSE	TRUE	TRUE	TRUE	FALSE	FALSE	FALSE	FALSE
LVU-TH-17	2	1	16	57	Breeding-Fighting	NO	NO	YES	YES	YES	TRUE	FALSE	TRUE	TRUE	FALSE	FALSE	TRUE	TRUE	TRUE	FALSE	FALSE	FALSE	FALSE
LVU-TH-18	1	28	480	40	Breeding-Fighting	NO	NO	NO		NO	TRUE	FALSE	TRUE	TRUE	FALSE	FALSE	TRUE	TRUE	TRUE	FALSE	FALSE	FALSE	FALSE
LVU-TH-18	2	4	16	60	Meat-Fighting	NO	NO	NO		NO	TRUE	FALSE	TRUE	TRUE	FALSE	FALSE	TRUE	TRUE	TRUE	FALSE	FALSE	FALSE	FALSE
LVU-TH-20	1	4	12	20	Meat	YES	YES	NO		NO	TRUE	FALSE	FALSE	FALSE	FALSE	FALSE	FALSE	FALSE	TRUE	TRUE	FALSE	FALSE	FALSE
LVU-TT-01	1	2	104	30	Meat-Breeding	NO	YES	NO		NO	FALSE	FALSE	FALSE	FALSE	FALSE	FALSE	FALSE	TRUE	TRUE	FALSE	FALSE	FALSE	FALSE
LVU-TT-02	1	1	78	100	Meat-Breeding	YES	NO	YES	YES	YES	TRUE	FALSE	FALSE	FALSE	FALSE	FALSE	FALSE	FALSE	FALSE	FALSE	FALSE	FALSE	TRUE
LVU-TT-03	1	1	144	315	Meat-Breeding	NO	NO	YES	YES	YES	TRUE	FALSE	TRUE	FALSE	FALSE	FALSE	FALSE	FALSE	TRUE	FALSE	FALSE	FALSE	FALSE
LVU-TT-03	2	44	44	80	Fighting	NO	NO	YES	YES	YES	FALSE	FALSE	TRUE	FALSE	FALSE	FALSE	FALSE	FALSE	TRUE	FALSE	FALSE	FALSE	FALSE
LVU-TT-04	1	2	32	100	Meat-Breeding	NO	NO	NO		NO	TRUE	FALSE	FALSE	FALSE	FALSE	FALSE	FALSE	FALSE	FALSE	TRUE	FALSE	FALSE	TRUE
LVU-TT-05	1	2	104	80	Meat-Fighting	NO	NO	YES	YES	YES	TRUE	FALSE	FALSE	FALSE	FALSE	FALSE	FALSE	TRUE	TRUE	FALSE	FALSE	FALSE	FALSE
LVU-TT-07	1	2	260	90	Meat-Breeding	NO	NO	YES	YES	YES	TRUE	FALSE	FALSE	FALSE	FALSE	FALSE	FALSE	FALSE	FALSE	FALSE	FALSE	FALSE	TRUE
LVU-TT-07	2	40	40	90	Fighting	NO	NO	NO		NO	FALSE	FALSE	FALSE	FALSE	FALSE	FALSE	FALSE	FALSE	FALSE	FALSE	FALSE	FALSE	FALSE
LVU-TT-08	1	4	364	185	Breeding-Fighting	NO	NO	YES	YES	YES	TRUE	FALSE	TRUE	FALSE	FALSE	FALSE	FALSE	TRUE	FALSE	FALSE	TRUE	FALSE	FALSE
LVU-TT-10	1	2	364	150	Breeding-Fighting	NO	NO	YES	YES	YES	FALSE	FALSE	FALSE	TRUE	FALSE	FALSE	FALSE	TRUE	FALSE	FALSE	TRUE	FALSE	FALSE
LVU-TT-11	1	2	104	70	Meat-Breeding-Fighting	NO	NO	NO		NO	FALSE	FALSE	FALSE	FALSE	FALSE	FALSE	FALSE	FALSE	TRUE	FALSE	FALSE	FALSE	FALSE
LVU-TT-12	1	1	52	300	Breeding-Fighting	NO	NO	YES	YES	YES	TRUE	FALSE	FALSE	FALSE	FALSE	FALSE	FALSE	TRUE	TRUE	FALSE	FALSE	FALSE	FALSE
LVU-TT-13	1	3	156	50	Breeding-Fighting	NO	NO	NO		NO	FALSE	FALSE	TRUE	FALSE	FALSE	FALSE	FALSE	TRUE	FALSE	FALSE	FALSE	FALSE	TRUE
LVU-TT-14	1	6	52	200	Breeding-Fighting	YES	NO	NO		NO	FALSE	FALSE	FALSE	FALSE	FALSE	FALSE	FALSE	TRUE	FALSE	FALSE	TRUE	FALSE	FALSE
LVU-TT-15	1	1	156	155	Breeding-Fighting	NO	NO	YES		YES	FALSE	FALSE	FALSE	FALSE	FALSE	FALSE	FALSE	TRUE	TRUE	FALSE	TRUE	FALSE	FALSE
LVU-TT-16	1	3	32	195	Breeding-Fighting	NO	NO	YES	YES	YES	TRUE	FALSE	FALSE	FALSE	FALSE	FALSE	FALSE	TRUE	TRUE	FALSE	TRUE	FALSE	FALSE
LVU-TT-17	1			150	Meat	NO	NO	YES		YES	TRUE	FALSE	FALSE	FALSE	FALSE	FALSE	FALSE	TRUE	FALSE	FALSE	TRUE	FALSE	FALSE
LVU-TT-18	2	2	156	140	Meat-Breeding-Fighting	NO	NO	NO		NO	TRUE	FALSE	FALSE	FALSE	FALSE	FALSE	FALSE	TRUE	TRUE	FALSE	TRUE	FALSE	FALSE
LVU-TT-19	1	1	12	50	Breeding-Fighting	NO	NO	YES	NO	UNKNOWN	TRUE	FALSE	FALSE	FALSE	FALSE	FALSE	FALSE	TRUE	FALSE	FALSE	TRUE	FALSE	TRUE
LVU-TT-20	1	2	104	193	Breeding	YES	NO	YES	YES	YES	FALSE	TRUE	TRUE	FALSE	FALSE	FALSE	FALSE	TRUE	FALSE	FALSE	TRUE	FALSE	FALSE
LVU-TT-20	2	52	52	7	Fighting	YES	NO	YES	YES	YES	FALSE	TRUE	TRUE	FALSE	FALSE	FALSE	FALSE	FALSE	FALSE	FALSE	TRUE	FALSE	FALSE
TB-AP-01	1	1	104	50	Meat	NO	NO	YES	YES	YES	TRUE	FALSE	FALSE	FALSE	FALSE	FALSE	FALSE	FALSE	TRUE	FALSE	FALSE	FALSE	FALSE
TB-AP-02	1	8	104	57	Meat	NO	NO	YES	YES	YES	TRUE	FALSE	FALSE	FALSE	FALSE	FALSE	FALSE	FALSE	TRUE	FALSE	FALSE	FALSE	FALSE
TB-AP-03	1	4	26	60	Meat-Fighting	NO	NO	YES	YES	YES	FALSE	FALSE	FALSE	FALSE	FALSE	FALSE	FALSE	FALSE	TRUE	FALSE	FALSE	FALSE	FALSE
TB-AP-04	1	1	104	30	Meat	YES	NO	YES	YES	YES	TRUE	FALSE	FALSE	FALSE	FALSE	FALSE	FALSE	FALSE	FALSE	FALSE	FALSE	TRUE	FALSE
TB-AP-05	1	1	208	200	Meat	NO	NO	YES	NO	NO	TRUE	FALSE	FALSE	FALSE	FALSE	FALSE	FALSE	FALSE	FALSE	FALSE	FALSE	TRUE	FALSE
TB-AP-06	1	12	52	50	Meat-Fighting	NO	NO	YES	YES	YES	FALSE	FALSE	FALSE	FALSE	FALSE	FALSE	TRUE	FALSE	TRUE	FALSE	FALSE	FALSE	FALSE
TB-AP-07	1	12	156	50	Meat	NO	NO	YES	YES	YES	FALSE	FALSE	FALSE	FALSE	FALSE	FALSE	TRUE	FALSE	TRUE	FALSE	FALSE	FALSE	FALSE
TB-AP-08	1	3	78	50	Meat	NO	NO	YES	YES	YES	TRUE	FALSE	FALSE	FALSE	FALSE	FALSE	FALSE	FALSE	FALSE	FALSE	FALSE	TRUE	FALSE
TB-AP-09	1	1	156	80	Meat-Fighting	NO	NO	YES	YES	YES	FALSE	FALSE	TRUE	FALSE	FALSE	FALSE	TRUE	FALSE	FALSE	FALSE	FALSE	TRUE	FALSE
TB-AP-10	1	3	104	80	Fighting	NO	NO	YES	YES	YES	FALSE	FALSE	TRUE	FALSE	FALSE	FALSE	TRUE	FALSE	FALSE	FALSE	FALSE	TRUE	FALSE
TB-AP-11	1	12	12	80	Meat	NO	NO	YES	YES	YES	FALSE	FALSE	FALSE	FALSE	FALSE	FALSE	FALSE	FALSE	FALSE	TRUE	FALSE	FALSE	FALSE
TB-AP-12	1	104	104	150	Meat	YES	YES	NO		NO	FALSE	FALSE	FALSE	FALSE	FALSE	FALSE	FALSE	FALSE	FALSE	TRUE	FALSE	FALSE	FALSE
TB-AP-14	1	6	6	70	Meat	NO	YES	NO		NO	FALSE	FALSE	FALSE	FALSE	FALSE	FALSE	FALSE	FALSE	FALSE	TRUE	FALSE	FALSE	FALSE
TB-AP-15	1	3	3	70	Meat	NO	YES	NO		NO	FALSE	FALSE	FALSE	FALSE	FALSE	FALSE	FALSE	FALSE	FALSE	TRUE	FALSE	FALSE	FALSE
TB-AP-16	1	32	32	100	Fighting	NO	NO	NO		NO	FALSE	FALSE	FALSE	FALSE	FALSE	FALSE	FALSE	FALSE	TRUE	FALSE	FALSE	FALSE	FALSE
TB-AP-17	1	12	12	50	Meat	NO	NO	NO		NO	FALSE	FALSE	FALSE	FALSE	FALSE	FALSE	FALSE	FALSE	TRUE	TRUE	FALSE	FALSE	FALSE
TB-AP-18	1	16	16	80	Meat	NO	NO	YES	YES	YES	FALSE	FALSE	FALSE	FALSE	FALSE	FALSE	FALSE	FALSE	TRUE	TRUE	FALSE	FALSE	FALSE
TB-BT-02	1	1	156	100	Meat-Fighting	NO	YES	YES	NO	UNKNOWN	FALSE	FALSE	TRUE	TRUE	FALSE	FALSE	FALSE	FALSE	FALSE	FALSE	FALSE	TRUE	FALSE
TB-BT-03	1	2	52	200	Meat-Fighting	NO	NO	YES	YES	YES	FALSE	FALSE	TRUE	FALSE	FALSE	FALSE	FALSE	FALSE	TRUE	FALSE	FALSE	FALSE	FALSE
TB-BT-04	1	1	28	50	Meat	NO	NO	YES	YES	YES	TRUE	FALSE	FALSE	FALSE	FALSE	FALSE	FALSE	FALSE	TRUE	FALSE	FALSE	FALSE	FALSE
TB-BT-05	1	1	104	40	Meat	YES	NO	NO		NO	FALSE	FALSE	FALSE	FALSE	FALSE	FALSE	FALSE	FALSE	TRUE	FALSE	FALSE	FALSE	FALSE
TB-BT-06	1	1	52	50	Meat-Fighting	YES	NO	YES	NO	YES	TRUE	FALSE	FALSE	FALSE	FALSE	FALSE	FALSE	FALSE	TRUE	FALSE	FALSE	FALSE	FALSE
TB-BT-08	1	8	156	50	Fighting	NO	NO	NO		NO	FALSE	FALSE	FALSE	FALSE	FALSE	FALSE	FALSE	FALSE	FALSE	FALSE	FALSE	FALSE	FALSE
TB-BT-09	1	4	52	50	Fighting	NO	NO	YES	YES	YES	FALSE	FALSE	FALSE	FALSE	FALSE	FALSE	TRUE	FALSE	TRUE	FALSE	FALSE	FALSE	FALSE
TB-BT-10	1	20	20	40	Meat	NO	NO	YES	NO	YES	TRUE	FALSE	FALSE	FALSE	FALSE	FALSE	FALSE	FALSE	TRUE	FALSE	FALSE	FALSE	FALSE
TB-BT-12	1	3	3	30	Meat	NO	YES	NO		NO	FALSE	FALSE	FALSE	FALSE	FALSE	FALSE	FALSE	FALSE	FALSE	FALSE	FALSE	FALSE	FALSE
TB-BT-13	1	24	24	50	Meat	NO	YES	NO		NO	FALSE	FALSE	FALSE	FALSE	FALSE	FALSE	FALSE	FALSE	TRUE	FALSE	FALSE	FALSE	FALSE
TB-BT-15	1	16	16	80	Meat	NO	NO	YES	YES	YES	FALSE	FALSE	FALSE	FALSE	FALSE	FALSE	FALSE	FALSE	FALSE	FALSE	TRUE	FALSE	FALSE
TB-BT-16	1			65	Meat	NO	NO	NO		NO	FALSE	FALSE	FALSE	FALSE	FALSE	FALSE	FALSE	FALSE	TRUE	FALSE	FALSE	FALSE	FALSE
TB-BT-19	1	16	16	50	Meat	NO	NO	NO		NO	FALSE	FALSE	FALSE	FALSE	FALSE	FALSE	FALSE	FALSE	FALSE	FALSE	FALSE	TRUE	FALSE
TB-BT-20	1	16	16	55	Fighting	NO	NO	NO		NO	FALSE	FALSE	FALSE	FALSE	FALSE	FALSE	FALSE	FALSE	TRUE	FALSE	FALSE	FALSE	FALSE
TB-PL-01	1	3	60	70	Fighting	NO	NO	YES	YES	YES	FALSE	FALSE	TRUE	TRUE	FALSE	FALSE	FALSE	FALSE	FALSE	FALSE	FALSE	TRUE	FALSE
TB-PL-03	1	1	20	70	Meat-Fighting	NO	NO	YES	YES	YES	TRUE	FALSE	FALSE	FALSE	FALSE	FALSE	FALSE	FALSE	FALSE	FALSE	FALSE	TRUE	FALSE
TB-PL-05	1	1.5	104	60	Meat-Fighting	NO	NO	YES	NO	UNKNOWN	TRUE	FALSE	FALSE	FALSE	FALSE	FALSE	FALSE	FALSE	TRUE	FALSE	FALSE	FALSE	FALSE
TB-PL-06	1	4	156	70	Meat	NO	NO	YES	NO	YES	TRUE	FALSE	FALSE	FALSE	FALSE	FALSE	FALSE	FALSE	TRUE	FALSE	FALSE	FALSE	FALSE
TB-PL-07	1	0.5	52	80	Fighting	NO	NO	NO		NO	FALSE	FALSE	FALSE	FALSE	FALSE	FALSE	TRUE	FALSE	TRUE	FALSE	FALSE	FALSE	FALSE
TB-PL-08	1	16	16	100	Meat	NO	YES	YES	YES	YES	TRUE	FALSE	FALSE	FALSE	FALSE	FALSE	FALSE	FALSE	FALSE	FALSE	FALSE	TRUE	FALSE
TB-PL-09	1	2	104	30	Meat-Fighting	YES	YES	YES	NO	YES	FALSE	FALSE	FALSE	TRUE	FALSE	FALSE	FALSE	FALSE	FALSE	FALSE	FALSE	TRUE	FALSE
TB-PL-10	1	2	104	60	Meat	NO	NO	YES	NO	YES	TRUE	FALSE	FALSE	FALSE	FALSE	FALSE	FALSE	FALSE	TRUE	FALSE	FALSE	FALSE	FALSE
TB-PL-12	1	20	20	110	Meat	NO	NO	NO		NO	FALSE	FALSE	TRUE	FALSE	FALSE	FALSE	FALSE	FALSE	TRUE	FALSE	FALSE	FALSE	FALSE
TB-PL-17	1	32	32	50	Fighting	NO	NO	YES	YES	YES	FALSE	FALSE	FALSE	FALSE	FALSE	FALSE	FALSE	FALSE	TRUE	FALSE	FALSE	FALSE	FALSE
TB-PL-18	1	20	20	25	Meat	NO	NO	NO		NO	FALSE	FALSE	FALSE	FALSE	FALSE	FALSE	FALSE	FALSE	FALSE	FALSE	FALSE	TRUE	FALSE
TB-PL-18	2	12	12	35	Meat	NO	NO	NO		NO	FALSE	FALSE	FALSE	FALSE	FALSE	FALSE	FALSE	FALSE	FALSE	FALSE	FALSE	FALSE	FALSE
TB-PL-19	1	20	20	30	Meat	YES	NO	NO		NO	FALSE	FALSE	FALSE	FALSE	FALSE	FALSE	FALSE	FALSE	TRUE	FALSE	FALSE	FALSE	FALSE
TB-PL-19	2	8	8	70	Meat	YES	NO	NO		NO	FALSE	FALSE	FALSE	FALSE	FALSE	FALSE	FALSE	FALSE	FALSE	FALSE	FALSE	FALSE	FALSE
TB-PL-20	1	12	12	145	Meat	NO	NO	NO		NO	TRUE	FALSE	FALSE	FALSE	FALSE	FALSE	FALSE	FALSE	FALSE	FALSE	FALSE	TRUE	FALSE
TB-TH-01	1	1	10	70	Fighting	NO	NO	YES	YES	YES	TRUE	FALSE	TRUE	FALSE	FALSE	FALSE	FALSE	FALSE	FALSE	FALSE	FALSE	TRUE	FALSE
TB-TH-02	1	80	104	70	Meat-Breeding	NO	NO	NO		NO	TRUE	FALSE	FALSE	FALSE	FALSE	FALSE	FALSE	FALSE	FALSE	FALSE	FALSE	TRUE	FALSE
TB-TH-03	1	4	32	100	Fighting	NO	NO	YES	NO	YES	TRUE	FALSE	FALSE	TRUE	FALSE	FALSE	FALSE	FALSE	TRUE	FALSE	FALSE	TRUE	FALSE
TB-TH-04	1	2	78	50	Meat-Breeding	YES	NO	NO		NO	TRUE	FALSE	FALSE	FALSE	FALSE	FALSE	FALSE	FALSE	TRUE	FALSE	FALSE	FALSE	FALSE
TB-TH-05	1	80	104	50	Meat-Breeding	NO	NO	YES	YES	YES	TRUE	FALSE	FALSE	TRUE	FALSE	FALSE	FALSE	FALSE	TRUE	FALSE	FALSE	FALSE	FALSE
TB-TH-06	1	8	32	90	Meat-Breeding	YES	NO	NO		NO	TRUE	FALSE	FALSE	FALSE	FALSE	FALSE	TRUE	FALSE	TRUE	FALSE	FALSE	FALSE	FALSE
TB-TH-07	1	2	104	65	Breeding	NO	NO	NO		NO	TRUE	FALSE	FALSE	FALSE	FALSE	FALSE	FALSE	FALSE	TRUE	FALSE	FALSE	FALSE	FALSE
TB-TH-09	1	3	104	60	Meat-Fighting	NO	YES	YES	YES	NO	TRUE	FALSE	FALSE	FALSE	FALSE	FALSE	FALSE	FALSE	TRUE	FALSE	FALSE	FALSE	FALSE
TB-TH-13	1	104	104	90	Meat	NO	NO	NO		NO	FALSE	FALSE	FALSE	FALSE	FALSE	FALSE	FALSE	FALSE	TRUE	FALSE	FALSE	FALSE	FALSE
TB-TH-16	1	16	16	100	Meat-Fighting	NO	NO	NO		NO	FALSE	FALSE	FALSE	FALSE	FALSE	FALSE	FALSE	TRUE	FALSE	FALSE	FALSE	FALSE	TRUE
TB-TH-17	1	24	24	170	Meat	NO	NO	NO		NO	FALSE	FALSE	FALSE	FALSE	FALSE	FALSE	FALSE	FALSE	FALSE	TRUE	FALSE	TRUE	FALSE
TB-TH-18	1	32	32	70	Meat-Fighting	NO	NO	NO		NO	FALSE	FALSE	FALSE	FALSE	FALSE	FALSE	FALSE	FALSE	TRUE	FALSE	FALSE	FALSE	FALSE
TH-TTA-02	1	48	56	50	Breeding	YES	NO	YES	YES	YES	TRUE	FALSE	FALSE	FALSE	FALSE	FALSE	FALSE	FALSE	FALSE	TRUE	FALSE	FALSE	FALSE
TH-TTA-03	1	4	24	40	Meat	NO	YES	YES	YES	YES	TRUE	FALSE	FALSE	FALSE	FALSE	FALSE	FALSE	FALSE	FALSE	FALSE	FALSE	TRUE	FALSE
TH-TTA-04	1	6	6	150	Breeding	YES	NO	YES	YES	YES	TRUE	FALSE	FALSE	FALSE	FALSE	FALSE	FALSE	FALSE	FALSE	FALSE	TRUE	FALSE	FALSE
TH-TTA-06	1	8	8	40	Meat	YES	NO	NO		NO	TRUE	FALSE	FALSE	FALSE	FALSE	FALSE	FALSE	FALSE	FALSE	TRUE	FALSE	FALSE	FALSE
TH-TTA-07	1	4	104	30	Meat	NO	YES	NO		NO	FALSE	FALSE	FALSE	FALSE	FALSE	FALSE	FALSE	FALSE	FALSE	TRUE	FALSE	FALSE	FALSE
TH-TTA-08	1	1	104	50	Breeding	NO	YES	YES		YES	TRUE	FALSE	FALSE	FALSE	FALSE	FALSE	FALSE	FALSE	FALSE	FALSE	FALSE	TRUE	FALSE
TH-TTA-09	1	4	24	60	Breeding-Fighting	NO	YES	YES	YES	YES	FALSE	FALSE	TRUE	FALSE	FALSE	FALSE	FALSE	FALSE	FALSE	FALSE	FALSE	TRUE	FALSE
TH-TTA-10	1	78	104	40	Meat	YES	YES	YES	NO	NO	FALSE	FALSE	FALSE	FALSE	FALSE	FALSE	FALSE	FALSE	FALSE	FALSE	FALSE	TRUE	FALSE
TH-TTA-11	1	16	16	20	Meat	NO	YES	NO		NO	FALSE	FALSE	FALSE	FALSE	FALSE	FALSE	FALSE	FALSE	FALSE	TRUE	FALSE	FALSE	FALSE
TH-TTA-12	1	1	104	50	Meat	NO	YES	NO		NO	FALSE	FALSE	FALSE	FALSE	FALSE	FALSE	FALSE	FALSE	FALSE	TRUE	FALSE	FALSE	FALSE
TH-TTA-14	1	20	20	20	Meat	YES	YES	YES	YES	YES	TRUE	FALSE	FALSE	FALSE	FALSE	FALSE	FALSE	FALSE	FALSE	FALSE	FALSE	TRUE	FALSE
TH-TTA-14	2	8	8	50	Meat	YES	YES	YES	YES	YES	TRUE	FALSE	FALSE	FALSE	FALSE	FALSE	FALSE	FALSE	FALSE	FALSE	FALSE	FALSE	FALSE
TH-TTA-14	3	1	4	130	Meat	YES	YES	YES	YES	YES	TRUE	FALSE	FALSE	FALSE	FALSE	FALSE	FALSE	FALSE	FALSE	FALSE	FALSE	FALSE	FALSE
TH-TTA-15	1	2	28	50	Meat	YES	YES	NO		NO	FALSE	FALSE	FALSE	FALSE	FALSE	FALSE	FALSE	FALSE	FALSE	TRUE	FALSE	FALSE	FALSE
TH-TTA-16	1	0.5	0.5	100	Meat	YES	YES	YES		YES	TRUE	FALSE	FALSE	FALSE	FALSE	FALSE	FALSE	FALSE	TRUE	FALSE	FALSE	FALSE	FALSE
TH-TTA-17	1	1	104	50	Breeding	NO	YES	YES	NO	NO	TRUE	FALSE	FALSE	FALSE	FALSE	FALSE	FALSE	FALSE	FALSE	FALSE	FALSE	TRUE	FALSE
TH-TTA-18	1	8	78	30	Meat	NO	YES	YES	NO	NO	FALSE	FALSE	FALSE	FALSE	FALSE	FALSE	FALSE	FALSE	TRUE	FALSE	FALSE	FALSE	FALSE
TH-TTA-19	1	1	16	60	Meat	YES	YES	NO		NO	FALSE	FALSE	FALSE	FALSE	FALSE	FALSE	FALSE	FALSE	FALSE	FALSE	FALSE	TRUE	FALSE
TH-TTA-20	1	1	32	200	Meat	YES	YES	YES		YES	TRUE	FALSE	FALSE	FALSE	FALSE	FALSE	FALSE	FALSE	FALSE	FALSE	FALSE	TRUE	FALSE

## Sheet: Table S8
Table S8. Data of antimicrobial use in chicken
FarmID	Flock	Medicine use	Antibiotics use	No.days used	Product.No	ProductID	ProductName	Antimicrobial	Antimicrobial class
CLC-MN-01	1	No	No	0
CLC-MN-01	2	Yes	Yes	4		Unknown
CLC-MN-02	1	No	No	0
CLC-MN-03	1	No	No	0
CLC-MN-06	1	No	No	0
CLC-MN-07	1	No	No	0
CLC-MN-11	1	No	No	0
CLC-MN-12	1	No	No	0
CLC-MN-14	1	Yes	Yes	7	1	AB005	Cam cum	oxytetracycline	Tetracyclines
CLC-MN-15	1	Yes	Yes	7	1	AB006	RTD-amcolicillin	ampicilin	Penicillins
CLC-MN-15	1	Yes	Yes	7	1	AB006	RTD-amcolicillin	colistin	Polymyxins
CLC-MN-15	1	Yes	Yes	7	2	AB007	Coli-Norgent	colistin	Polymyxins
CLC-MN-15	1	Yes	Yes	7	2	AB007	Coli-Norgent	gentamycin	Aminoglycosides
CLC-MN-15	1	Yes	Yes	7	3	AB008	BiO CRD	spiramycin	Macrolides
CLC-MN-15	1	Yes	Yes	7	3	AB008	BiO CRD	oxytetracycline	Tetracyclines
CLD-ML-05	1	Yes	Yes	7	1	AB012	Terramycin 500	oxytetracycline	Tetracyclines
CLD-ML-05	1	Yes	Yes	7	2	AB013	Anti CCRD	enrofloxacin	Quinolones
CLD-ML-06	1	No	No	0
CLD-ML-09	1	No	No	0
CLD-ML-10	1	Yes	Yes	7	1	AB014	Strepto-Tetra	oxytetracycline	Tetracyclines
CLD-ML-10	1	Yes	Yes	7	1	AB014	Strepto-Tetra	streptomycin	Aminoglycosides
CLD-ML-10	1	Yes	Yes	7	2	AB015	Amox-Col	amoxicillin	Penicillins
CLD-ML-10	1	Yes	Yes	7	2	AB015	Amox-Col	colistin	Polymyxins
CLD-ML-10	1	Yes	Yes	7	3	AB016	Coli-Prim	trimethoprim	Folate pathway inhibitors
CLD-ML-10	1	Yes	Yes	7	3	AB016	Coli-Prim	colistin	Polymyxins
CLD-ML-15	1	No	No	0
CLD-ML-18	1	No	No	0
CLD-ML-19	1	No	No	0
CT-AK-03	1	No	No	0
CT-AK-04	1	No	No	0
CT-AK-05	1	No	No	0
CT-AK-06	1	No	No	0
CT-AK-07	1	No	No	0
CT-AK-17	1	No	No	0
CT-AK-09	1	Yes	Yes	2	1	AB022	Gentadoxin	gentamycin	Aminoglycosides
CT-AK-09	1	Yes	Yes	2	1	AB022	Gentadoxin	doxycycline	Tetracyclines
CT-AK-10	1	No	No	0
CT-AK-12	1	No	No	0
CT-AK-15	1	Yes	Yes	3	1	AB027	Flosal D	florfenicol	Phenicols
CT-AK-15	1	Yes	Yes	3	1	AB027	Flosal D	doxycycline	Tetracyclines
CT-TND-11	1	No	No	0
CT-TND-12	1	Yes	Yes	2	1	AB035	Bio Tetra 10%	oxytetracycline	Tetracyclines
CT-TND-12	1	Yes	Yes	2	1	AB036	NP-Enrocin 500	enrofloxacin	Quinolones
CT-TND-14	1	Yes	Yes	3	1	AB030	Dac tri cam cum	oxytetracycline	Tetracyclines
CT-TND-14	1	Yes	Yes	4	2	AB036	NP-Enrocin 500	enrofloxacin	Quinolones
CT-TND-16	1	No	No	0
CT-TND-17	1	No	No	0
CT-TND-18	1	No	No	0
CT-TP-01	1	No	No	0
CT-TP-02	1	Yes	Yes	1	1	AB039	ETS Fort	erythromycin	Macrolides
CT-TP-02	1	Yes	Yes	1	1	AB039	ETS Fort	sulfamethoxypyridazine	Sulfonamides
CT-TP-02	1	Yes	Yes	1	2	AB040	Flordox	florfenicol	Phenicols
CT-TP-02	1	Yes	Yes	1	2	AB040	Flordox	doxycycline	Tetracyclines
CT-TP-02	1	Yes	Yes	1	3	AB041	Genta-tylosin	gentamycin	Aminoglycosides
CT-TP-02	1	Yes	Yes	1	3	AB041	Genta-tylosin	tylosin	Macrolides
CT-TP-15	1	Yes	Unknown
CT-TP-16	1	Yes	Unknown
CT-TP-17	1	Yes	Yes	1	1	AB026	Bio Linco S	spectinomycin	Aminocyclitols
CT-TP-17	1	Yes	Yes	1	1	AB026	Bio Linco S	lincomycin	Lincosamides
CT-TP-19	1	Yes	Yes	1	1	AB026	Bio Linco S	spectinomycin	Aminocyclitols
CT-TP-19	1	Yes	Yes	1	1	AB026	Bio Linco S	lincomycin	Lincosamides
CT-TP-19	1	Yes	Yes	4	2	AB043	Bio ANTICOC	sulfadimidin	Sulfonamides
CT-TPT-03	1	Yes	Yes	5	1	AB044	Neo-Tatin	neomycin	Aminoglycosides
CT-TPT-03	1	Yes	Yes	5	2	AB045	Genta-Tylo	tylosin	Macrolides
CT-TPT-03	1	Yes	Yes	5	2	AB045	Genta-Tylo	gentamycin	Aminoglycosides
CT-TPT-04	1	Yes	No	0
CT-TPT-11	1	Yes	No	0
CT-TPT-14	1	Yes	Yes	7	1	AB050	Avicoc	sulfadimidin	Sulfonamides
CT-TPT-15	1	Yes	Yes	1	1	AB051	Dona-florfenicol	florfenicol	Phenicols
CT-TPT-15	1	Yes	Yes	1	2	AB052	Sunfamono	sunfamonomethoxine	Sulfonamides
CT-TPT-19	1	No	No	0
HN-AT-01	1	Yes	Yes	1	1	AB027	Flosal D	florfenicol	Phenicols
HN-AT-01	1	Yes	Yes	1	1	AB027	Flosal D	doxycycline	Tetracyclines
HN-AT-02	1	Yes	Unknown
HN-AT-07	1	Yes	No	0
HN-AT-08	1	Yes	Yes	2	1	AB058	Linco-sal	spectinomycin	Aminocyclitols
HN-AT-08	1	Yes	Yes	2	1	AB058	Linco-sal	lincomycin	Lincosamides
HN-AT-09	1	Yes	Unknown
HN-AT-10	1	Yes	Yes	3	1	AB059	Bio-Gentadrop	gentamycin	Aminoglycosides
HN-AT-10	1	Yes	Yes	3	2	AB057	Bio-Tetra 10% INJ	oxytetracycline	Tetracyclines
HN-AT-10	1	Yes	Yes	3	3	AB060	Bio SONE	oxytetracycline	Tetracyclines
HN-AT-10	1	Yes	Yes	3	3	AB060	Bio SONE	thiamphenicol	Phenicols
HN-AT-10	1	Yes	Yes	3	4	AB061	Viocid	oxytetracycline	Tetracyclines
HN-AT-11	1	No	No	0
HN-AT-12	1	Yes	Yes	3	1	AB065	Calcium Ade.Vit	oxytetracycline	Tetracyclines
HN-AT-12	1	Yes	Yes	2	2	AB060	Bio SONE	oxytetracycline	Tetracyclines
HN-AT-12	1	Yes	Yes	2	2	AB060	Bio SONE	thiamphenicol	Phenicols
HN-AT-13	1	Yes	Yes	3	1	AB026	Bio Linco S	spectinomycin	Aminocyclitols
HN-AT-13	1	Yes	Yes	3	1	AB026	Bio Linco S	lincomycin	Lincosamides
HN-AT-13	1	Yes	Yes	4	2	AB066	Flortylo	florfenicol	Phenicols
HN-AT-13	1	Yes	Yes	4	2	AB066	Flortylo	tylosin	Macrolides
HN-AT-14	1	No	No	0
HN-AT-16	1	No	No	0
HN-AT-17	1	No	No	0
HN-AT-18	1	No	No	0
HN-AT-19	1	Yes	Yes	3	1	AB034	Bio D.O.C	thiamphenicol	Phenicols
HN-AT-19	1	Yes	Yes	3	1	AB034	Bio D.O.C	oxytetracycline	Tetracyclines
HN-AT-19	1	Yes	Yes	3	2	AB070	E.F.L (CRD, viem ruot)	enrofloxacin	Quinolones
HN-AT-20	1	Yes	Yes	7	1	AB071	Flordox	florfenicol	Phenicols
HN-AT-20	1	Yes	Yes	7	1	AB071	Flordox	doxycycline	Tetracyclines
HN-AT-20	1	Yes	Yes	7	2	AB072	E-250	enrofloxacin	Quinolones
HN-AT-20	1	Yes	Yes	2	3	HAB01	Amoxicillin500-Domesco	amoxicillin	Penicillins
HN-AT-20	1	Yes	Yes	3	4	HAB02	Tetracycline500-Domesco	tetracycline	Tetracyclines
HN-BT-01	1	Yes	Yes	7	1	HAB02	Tetracycline500-Domesco	tetracycline	Tetracyclines
HN-BT-03	1	Yes	Unknown
HN-BT-04	1	Yes	Unknown
HN-BT-05	1	Yes	Yes	3	1	AB073	ANTI-CRD	tylosin	Macrolides
HN-BT-06	1	Yes	Yes	7	1	AB048	Doxy floxgen	doxycycline	Tetracyclines
HN-BT-06	1	Yes	Yes	7	1	AB048	Doxy floxgen	gentamycin	Aminoglycosides
HN-BT-06	1	Yes	Yes	7	2	AB073	ANTI-CRD	tylosin	Macrolides
HN-BT-07	1	No	No	0
HN-BT-08	1	No	No	0
HN-BT-09	1	Yes	Yes	1	1	AB071	Flordox	florfenicol	Phenicols
HN-BT-09	1	Yes	Yes	1	1	AB071	Flordox	doxycycline	Tetracyclines
HN-BT-10	1	No	No	0
HN-BT-11	1	Yes	Yes	5	1	AB036	NP-Enrocin 500	enrofloxacin	Quinolones
HN-BT-14	1	Yes	Yes	3	1	AB074	Khang sinh Ga, Vit	florfenicol	Phenicols
HN-BT-14	1	Yes	Yes	3	1	AB074	Khang sinh Ga, Vit	doxycycline	Tetracyclines
HN-BT-15	1	No	No	0
HN-BT-18	1	Yes	Unknown
HN-BT-19	1	No	No	0
HN-BT-20	1	Yes	Yes	1	1	AB076	PEN-STREP	streptomycin	Aminoglycosides
HN-BT-20	1	Yes	Yes	1	1	AB076	PEN-STREP	penicilin G Kali	Penicillins
LVO-BT-02	1	No	No	0
LVO-BT-02	2	Yes	Yes	4	1	AB077	VB-Ticosin	tilmicosin	Macrolides
LVO-BT-02	3	Yes	Yes	4	1	AB077	VB-Ticosin	tilmicosin	Macrolides
LVO-BT-03	1	No	No	0
LVO-BT-06	1	No	No	0
LVO-BT-07	1	No	No	0
LVO-BT-08	1	No	No	0
LVO-BT-09	1	No	No	0
LVO-BT-10	1	No	No	0
LVO-BT-11	1	No	No	0
LVO-BT-12	1	No	No	0
LVO-BT-14	1	No	No	0
LVO-BT-15	1	No	No	0
LVO-BT-16	1	No	No	0
LVO-BT-17	1	No	No	0
LVO-BT-18	1	No	No	0
LVO-BT-19	1	Yes	Yes	2	1	AB060	Bio SONE	oxytetracycline	Tetracyclines
LVO-BT-19	1	Yes	Yes	2	1	AB060	Bio SONE	thiamphenicol	Phenicols
LVO-BT-19	1	Yes	Yes	2	2	AB079	Strepto-Terramycin	oxytetracycline	Tetracyclines
LVO-BT-19	1	Yes	Yes	2	2	AB079	Strepto-Terramycin	streptomycin	Aminoglycosides
LVO-BT-20	1	No	No	0
LVO-DY-03	1	No	No	0
LVO-DY-08	1	No	No	0
LVO-DY-09	1	Yes	Yes	4	1	HAB03	Lincomycin500-Vidipha	lincomycin	Lincosamides
LVO-DY-09	1	Yes	Yes	4	2	AB060	Bio SONE	oxytetracycline	Tetracyclines
LVO-DY-09	1	Yes	Yes	4	2	AB060	Bio SONE	thiamphenicol	Phenicols
LVO-DY-09	1	Yes	Yes	4	3	AB083	Atendex	lincomycin	Lincosamides
LVO-DY-10	1	Yes	Yes	4		Unknown
LVO-DY-12	1	No	No	0
LVO-DY-13	1	Yes	Yes	3	1	AB085	Dac tri CRD	tilmicosin	Macrolides
LVO-DY-13	1	Yes	Yes	3	1	AB086	Cefti One	cefadroxil	1&2 gen.cephalosporins
LVO-DY-15	1	Yes	Yes	2	1	AB027	Flosal D	florfenicol	Phenicols
LVO-DY-15	1	Yes	Yes	2	1	AB027	Flosal D	doxycycline	Tetracyclines
LVO-DY-15	1	Yes	Yes	2	2	AB087	Tylenro 5+5	tylosin	Macrolides
LVO-DY-15	1	Yes	Yes	2	2	AB087	Tylenro 5+5	tobramycin	Aminoglycosides
LVO-DY-15	1	Yes	Yes	2	3	AB026	Bio Linco S	spectinomycin	Aminocyclitols
LVO-DY-15	1	Yes	Yes	2	3	AB026	Bio Linco S	lincomycin	Lincosamides
LVO-DY-17	1	No	No	0
LVO-DY-18	1	No	No	0
LVO-DY-19	1	No	No	0
LVO-DY-20	1	No	No	0
LVO-TKT-01	1	Yes	Yes	1	1	AB088	Cam Cum (thuoc bot)	oxytetracycline	Tetracyclines
LVO-TKT-01	2	Yes	Yes	1	1	HAB04	Tetracycline500-Thephaco	tetracycline	Tetracyclines
LVO-TKT-01	3	No	No	0
LVO-TKT-02	1	No	No	0
LVO-TKT-03	1	Yes	Yes	1	1	AB060	Bio SONE	oxytetracycline	Tetracyclines
LVO-TKT-03	1	Yes	Yes	1	1	AB060	Bio SONE	thiamphenicol	Phenicols
LVO-TKT-03	1	Yes	Yes	1	2	AB088	Cam Cum (thuoc bot)	oxytetracycline	Tetracyclines
LVO-TKT-03	1	Yes	Yes	1	3	AB026	Bio Linco S	spectinomycin	Aminocyclitols
LVO-TKT-03	1	Yes	Yes	1	3	AB026	Bio Linco S	lincomycin	Lincosamides
LVO-TKT-04	1	No	No	0
LVO-TKT-05	1	No	No	0
LVO-TKT-08	1	Yes	Yes	2	1	AB093	Flor-UV	florfenicol	Phenicols
LVO-TKT-08	2	No	No	0
LVO-TKT-09	1	No	No	0
LVO-TKT-12	1	No	No	0
LVO-TKT-13	1	No	No	0
LVO-TKT-13	2	No	No	0
LVO-TKT-15	1	No	No	0
LVO-TKT-16	1	Yes	Yes	2	1	AB090	NP-Colixyvit	colistin	Polymyxins
LVO-TKT-16	2	Yes	Yes	2	1	AB090	NP-Colixyvit	oxytetracycline	Tetracyclines
LVO-TKT-16	1	Yes	Yes	2	1	AB090	NP-Colixyvit	colistin	Polymyxins
LVO-TKT-16	2	Yes	Yes	2	1	AB090	NP-Colixyvit	oxytetracycline	Tetracyclines
LVU-PH-12	1	Yes	Yes	4	1	AB102	L.S. Injection	lincomycin	Lincosamides
LVU-PH-12	1	Yes	Yes	4	1	AB102	L.S. Injection	spectinomycin	Aminocyclitols
LVU-PH-15	1	Yes	Yes	3	1	HAB05	Lincomycin500-Thephaco	lincomycin	Lincosamides
LVU-PH-16	1	Yes	Yes	2	1	AB103	E.T.S	erythromycin	Macrolides
LVU-PH-16	1	Yes	Yes	2	1	AB103	E.T.S	sulfamethoxazole	Sulfonamides
LVU-PH-16	1	Yes	Yes	2	2	AB104	Tilcosin	tilmicosin	Macrolides
LVU-PH-17	1	Yes	Yes	7	1	AB105	Ery-Pharm	tetracycline	Tetracyclines
LVU-PH-17	1	Yes	Yes	7	1	AB105	Ery-Pharm	erythromycin	Macrolides
LVU-PH-17	1	Yes	Yes	7	2	AB106	AMDO-C	doxycycline	Tetracyclines
LVU-PH-17	1	Yes	Yes	7	2	AB106	AMDO-C	ampicilin	Penicillins
LVU-PH-17	2	No	No	0
LVU-PH-18	1	Yes	Yes	3	1	AB107	BiO-Colidox	doxycycline	Tetracyclines
LVU-PH-18	1	Yes	Yes	3	1	AB107	BiO-Colidox	colistin	Polymyxins
LVU-PH-18	1	Yes	Yes	3	2	AB108	BiO ENRO-C	enrofloxacin	Quinolones
LVU-PH-18	1	Yes	Yes	7	3	AB109	Vime-Gavit	tylosin	Macrolides
LVU-PH-18	1	Yes	Yes	7	3	AB109	Vime-Gavit	colistin	Polymyxins
LVU-PH-18	1	Yes	Yes	2	4	AB026	Bio Linco S	spectinomycin	Aminocyclitols
LVU-PH-18	1	Yes	Yes	2	4	AB026	Bio Linco S	lincomycin	Lincosamides
LVU-PH-19	1	Yes	Yes	7	1	AB026	Bio Linco S	spectinomycin	Aminocyclitols
LVU-PH-19	1	Yes	Yes	7	1	AB026	Bio Linco S	lincomycin	Lincosamides
LVU-PH-19	2	Yes	Yes	7	1	AB026	Bio Linco S	spectinomycin	Aminocyclitols
LVU-PH-19	2	Yes	Yes	7	1	AB026	Bio Linco S	lincomycin	Lincosamides
LVU-PH-20	1	Yes	No	0
LVU-PH-25	1	No	No	0
LVU-PH-26	1	Yes	Yes	7	1	AB110	Dona-E.coli	lincomycin	Lincosamides
LVU-PH-26	1	Yes	Yes	7	1	AB110	Dona-E.coli	colistin	Polymyxins
LVU-PH-26	1	Yes	Yes	7	2	AB051	Dona-florfenicol	florfenicol	Phenicols
LVU-PH-26	1	Yes	Yes	7	3	AB046	Ampidoxy	ampicilin	Penicillins
LVU-PH-26	1	Yes	Yes	7	3	AB046	Ampidoxy	doxycycline	Tetracyclines
LVU-PH-27	1	Yes	Yes	3	1	AB064	Vimelinspec	lincomycin	Lincosamides
LVU-PH-27	1	Yes	Yes	3	1	AB064	Vimelinspec	spectinomycin	Aminocyclitols
LVU-PH-28	1	Yes	Yes	7	1	AB051	Dona-florfenicol	florfenicol	Phenicols
LVU-PH-28	1	Yes	Yes	7	2	AB046	Ampidoxy	ampicilin	Penicillins
LVU-PH-28	1	Yes	Yes	7	2	AB046	Ampidoxy	doxycycline	Tetracyclines
LVU-PH-31	1	Yes	Yes	5	1	AB093	Flor-UV	florfenicol	Phenicols
LVU-PH-31	1	Yes	Yes	5	2	AB106	AMDO-C	doxycycline	Tetracyclines
LVU-PH-31	1	Yes	Yes	5	2	AB106	AMDO-C	ampicilin	Penicillins
LVU-PH-31	1	Yes	Yes	5	3	AB092	Coli-Terravet	oxytetracycline	Tetracyclines
LVU-PH-31	1	Yes	Yes	5	3	AB092	Coli-Terravet	colistin	Polymyxins
LVU-PH-32	1	Yes	Unknown
LVU-PH-33	1	Yes	Yes	7	1	AB114	COLI TERRA	colistin	Polymyxins
LVU-PH-33	1	Yes	Yes	7	1	AB114	COLI TERRA	oxytetracycline	Tetracyclines
LVU-PH-34	1	Yes	Yes	3	1	AB027	Flosal D	florfenicol	Phenicols
LVU-PH-34	1	Yes	Yes	3	1	AB027	Flosal D	doxycycline	Tetracyclines
LVU-PH-34	1	Yes	Yes	3	2	AB115	ENRO-10S	enrofloxacin	Quinolones
LVU-PH-35	1	Yes	No	0
LVU-PH-35	2	Yes	No	0
LVU-PH-36	1	Yes	No	0
LVU-PH-36	2	Yes	No	0
LVU-PH-38	1	Yes	Yes	5	1	AB116	Tiltamycin	tilmicosin	Macrolides
LVU-PH-38	1	Yes	Yes	5	1	AB116	Tiltamycin	gentamycin	Aminoglycosides
LVU-TH-02	1	Yes	Yes	3	1	AB108	BiO ENRO-C	enrofloxacin	Quinolones
LVU-TH-02	2	Yes	Yes	3	1	AB108	BiO ENRO-C	enrofloxacin	Quinolones
LVU-TH-04	1	Yes	Yes	7	1	AB108	BiO ENRO-C	enrofloxacin	Quinolones
LVU-TH-04	1	Yes	Yes	7	2	AB117	BiO Flor-Doxy oral	florfenicol	Phenicols
LVU-TH-04	1	Yes	Yes	7	2	AB117	BiO Flor-Doxy oral	doxycycline	Tetracyclines
LVU-TH-04	1	Yes	Yes	7	3	AB118	Timifen	tilmicosin	Macrolides
LVU-TH-04	1	Yes	Yes	7	3	AB118	Timifen	florfenicol	Phenicols
LVU-TH-04	1	Yes	Yes	7	4	HAB06	Lincomycin500-Domesco	lincomycin	Lincosamides
LVU-TH-04	1	Yes	Yes	7	4	HAB01	Amoxicillin500-Domesco	amoxicillin	Penicillins
LVU-TH-04	2	Yes	Yes	7	1	AB108	BiO ENRO-C	enrofloxacin	Quinolones
LVU-TH-04	2	Yes	Yes	7	2	AB117	BiO Flor-Doxy oral	florfenicol	Phenicols
LVU-TH-04	2	Yes	Yes	7	2	AB117	BiO Flor-Doxy oral	doxycycline	Tetracyclines
LVU-TH-04	2	Yes	Yes	7	3	AB118	Timifen	tilmicosin	Macrolides
LVU-TH-04	2	Yes	Yes	7	3	AB118	Timifen	florfenicol	Phenicols
LVU-TH-04	2	Yes	Yes	7	4	HAB06	Lincomycin500-Domesco	lincomycin	Lincosamides
LVU-TH-04	2	Yes	Yes	7	4	HAB01	Amoxicillin500-Domesco	amoxicillin	Penicillins
LVU-TH-06	1	No	No	0
LVU-TH-06	2	No	No	0
LVU-TH-07	1	No	No	0
LVU-TH-07	2	No	No	0
LVU-TH-08	1	No	No	0
LVU-TH-08	2	No	No	0
LVU-TH-09	1	No	No	0
LVU-TH-09	2	No	No	0
LVU-TH-10	1	No	No	0
LVU-TH-10	2	No	No	0
LVU-TH-11	1	No	No	0
LVU-TH-11	2	No	No	0
LVU-TH-12	1	Yes	Unknown
LVU-TH-12	2	Yes	Unknown
LVU-TH-13	1	No	No	0
LVU-TH-13	2	No	No	0
LVU-TH-14	1	Yes	Yes	7	1	AB119	NP-Oxytetra 10%	oxytetracycline	Tetracyclines
LVU-TH-14	2	Yes	Yes	7	1	AB119	NP-Oxytetra 10%	oxytetracycline	Tetracyclines
LVU-TH-15	1	Yes	Yes	3	1	AB120	Genta-Colenro	gentamycin	Aminoglycosides
LVU-TH-15	2	Yes	Yes	3	1	AB120	Genta-Colenro	colistin	Polymyxins
LVU-TH-15	1	Yes	Yes	3	1	AB120	Genta-Colenro	gentamycin	Aminoglycosides
LVU-TH-15	2	Yes	Yes	3	1	AB120	Genta-Colenro	colistin	Polymyxins
LVU-TH-16	1	Yes	Yes	7	1	HAB07	Tetracycline500-VPC	tetracycline	Tetracyclines
LVU-TH-16	1	Yes	Yes	7	2	AB027	Flosal D	florfenicol	Phenicols
LVU-TH-16	1	Yes	Yes	7	2	AB027	Flosal D	doxycycline	Tetracyclines
LVU-TH-16	1	Yes	Yes	4	3	AB121	Vimeflloro	florfenicol	Phenicols
LVU-TH-16	1	Yes	Yes	4	3	AB121	Vimeflloro	doxycycline	Tetracyclines
LVU-TH-16	2	Yes	Yes	7	1	HAB07	Tetracycline500-VPC	tetracycline	Tetracyclines
LVU-TH-16	2	Yes	Yes	7	2	AB027	Flosal D	florfenicol	Phenicols
LVU-TH-16	2	Yes	Yes	7	2	AB027	Flosal D	doxycycline	Tetracyclines
LVU-TH-16	2	Yes	Yes	4	3	AB121	Vimeflloro	florfenicol	Phenicols
LVU-TH-16	2	Yes	Yes	4	3	AB121	Vimeflloro	doxycycline	Tetracyclines
LVU-TH-17	1	Yes	Yes	1	1	AB026	Bio Linco S	spectinomycin	Aminocyclitols
LVU-TH-17	1	Yes	Yes	1	1	AB026	Bio Linco S	lincomycin	Lincosamides
LVU-TH-17	1	Yes	Yes	7	2	AB118	Timifen	tilmicosin	Macrolides
LVU-TH-17	1	Yes	Yes	7	2	AB118	Timifen	florfenicol	Phenicols
LVU-TH-17	1	Yes	Yes	1	3	AB122	Bio Marbo 50	marbofloxacin	Quinolones
LVU-TH-17	2	Yes	Yes	1	1	AB026	Bio Linco S	spectinomycin	Aminocyclitols
LVU-TH-17	2	Yes	Yes	1	1	AB026	Bio Linco S	lincomycin	Lincosamides
LVU-TH-17	2	Yes	Yes	7	2	AB118	Timifen	tilmicosin	Macrolides
LVU-TH-17	2	Yes	Yes	7	2	AB118	Timifen	florfenicol	Phenicols
LVU-TH-17	2	Yes	Yes	1	3	AB122	Bio Marbo 50	marbofloxacin	Quinolones
LVU-TH-18	1	No	No	0
LVU-TH-18	2	No	No	0
LVU-TH-20	1	No	No	0
LVU-TT-01	1	No	No	0
LVU-TT-02	1	Yes	Yes	5	1	AB021	Thuoc thu y tts	sulfamethoxazole	Sulfonamides
LVU-TT-02	1	Yes	Yes	5	1	AB021	Thuoc thu y tts	tylosin	Macrolides
LVU-TT-02	1	Yes	Yes	5	2	AB128	Neomix 200	oxytetracycline	Tetracyclines
LVU-TT-02	1	Yes	Yes	5	2	AB128	Neomix 200	neomycin	Aminoglycosides
LVU-TT-03	1	Yes	Yes	4	1	AB106	AMDO-C	doxycycline	Tetracyclines
LVU-TT-03	1	Yes	Yes	4	1	AB106	AMDO-C	ampicilin	Penicillins
LVU-TT-03	1	Yes	Yes	4	2	AB129	Bio-Cefacol	cefalexin	1&2 gen.cephalosporins
LVU-TT-03	1	Yes	Yes	4	2	AB129	Bio-Cefacol	colistin	Polymyxins
LVU-TT-03	1	Yes	Yes	4	3	AB012	Terramycin 500	oxytetracycline	Tetracyclines
LVU-TT-03	1	Yes	Yes	4	4	AB088	Cam Cum (thuoc bot)	oxytetracycline	Tetracyclines
LVU-TT-03	2	Yes	Yes	2	1	HAB08	Amoxicillin500-Thephaco	amoxicillin	Penicillins
LVU-TT-04	1	No	No	0
LVU-TT-05	1	Yes	Yes	3	1	AB130	Cam cum-GV	oxytetracycline	Tetracyclines
LVU-TT-07	1	Yes	Yes	3	1	AB131	Nova-Gentadox	doxycycline	Tetracyclines
LVU-TT-07	1	Yes	Yes	3	1	AB131	Nova-Gentadox	gentamycin	Aminoglycosides
LVU-TT-07	2	No	No	0
LVU-TT-08	1	Yes	Yes	7	1	AB065	Calcium Ade.Vit	oxytetracycline	Tetracyclines
LVU-TT-08	1	Yes	Yes	7	2	HAB02	Tetracycline500-Domesco	tetracycline	Tetracyclines
LVU-TT-08	1	Yes	Yes	7	3	AB132	Nanoflocin	florfenicol	Phenicols
LVU-TT-10	1	Yes	Yes	3	1	AB133	Bio-Suldox	sunfamonomethoxine	Sulfonamides
LVU-TT-10	1	Yes	Yes	3	1	AB133	Bio-Suldox	doxycycline	Tetracyclines
LVU-TT-10	1	Yes	Yes	3	2	AB103	E.T.S	erythromycin	Macrolides
LVU-TT-10	1	Yes	Yes	3	2	AB103	E.T.S	sulfamethoxazole	Sulfonamides
LVU-TT-11	1	No	No	0
LVU-TT-12	1	Yes	Yes	2	1	AB130	Cam cum-GV	oxytetracycline	Tetracyclines
LVU-TT-13	1	No	No	0
LVU-TT-14	1	No	No	0
LVU-TT-15	1	Yes	Yes	4	1	AB134	Vidonald	ampicilin	Penicillins
LVU-TT-15	1	Yes	Yes	4	1	AB134	Vidonald	erythromycin	Macrolides
LVU-TT-15	1	Yes	Yes	4	2	AB105	Ery-Pharm	tetracycline	Tetracyclines
LVU-TT-15	1	Yes	Yes	4	2	AB105	Ery-Pharm	erythromycin	Macrolides
LVU-TT-16	1	Yes	Yes	2	1	AB026	Bio Linco S	spectinomycin	Aminocyclitols
LVU-TT-16	1	Yes	Yes	2	1	AB026	Bio Linco S	lincomycin	Lincosamides
LVU-TT-17	1	Yes	Yes	4	1	AB135	Bio-Ampi+Ery	ampicilin	Penicillins
LVU-TT-17	1	Yes	Yes	4	1	AB135	Bio-Ampi+Ery	erythromycin	Macrolides
LVU-TT-17	1	Yes	Yes	4	2	AB134	Vidonald	ampicilin	Penicillins
LVU-TT-17	1	Yes	Yes	4	2	AB134	Vidonald	erythromycin	Macrolides
LVU-TT-18	1	No	No	0
LVU-TT-19	1	Yes	Unknown
LVU-TT-20	1	Yes	Yes	1	1	AB136	Phargentylo-F	tylosin	Macrolides
LVU-TT-20	1	Yes	Yes	1	1	AB136	Phargentylo-F	gentamycin	Aminoglycosides
LVU-TT-20	1	Yes	Yes	1	2	AB137	Flocin 200 F.C	florfenicol	Phenicols
LVU-TT-20	2	Yes	Yes	2	1	AB136	Phargentylo-F	tylosin	Macrolides
LVU-TT-20	2	Yes	Yes	2	1	AB136	Phargentylo-F	gentamycin	Aminoglycosides
LVU-TT-20	2	Yes	Yes	2	2	AB137	Flocin 200 F.C	florfenicol	Phenicols
LVU-TT-20	2	Yes	Yes	2	3	HAB09	Claminat	amoxicillin	Penicillins
TB-AP-01	1	Yes	Yes	4	1	AB138	ANTI CRD	tylosin	Macrolides
TB-AP-02	1	Yes	Yes	7	1	AB138	ANTI CRD	tylosin	Macrolides
TB-AP-03	1	Yes	Yes	1	1	AB027	Flosal D	florfenicol	Phenicols
TB-AP-03	1	Yes	Yes	1	1	AB027	Flosal D	doxycycline	Tetracyclines
TB-AP-04	1	Yes	Yes	1	1	HAB02	Tetracycline500-Domesco	tetracycline	Tetracyclines
TB-AP-05	1	Yes	No	0
TB-AP-06	1	Yes	Yes	7	1	AB088	Cam Cum (thuoc bot)	oxytetracycline	Tetracyclines
TB-AP-07	1	Yes	Yes	7	1	AB088	Cam Cum (thuoc bot)	oxytetracycline	Tetracyclines
TB-AP-08	1	Yes	Yes	3	1	AB139	E250	enrofloxacin	Quinolones
TB-AP-08	1	Yes	Yes	3	2	AB027	Flosal D	florfenicol	Phenicols
TB-AP-08	1	Yes	Yes	3	2	AB027	Flosal D	doxycycline	Tetracyclines
TB-AP-09	1	Yes	Yes	2	1	AB140	Strepto-Terramycin	oxytetracycline	Tetracyclines
TB-AP-09	1	Yes	Yes	2	1	AB140	Strepto-Terramycin	streptomycin	Aminoglycosides
TB-AP-09	1	Yes	Yes	2	2	AB026	Bio Linco S	spectinomycin	Aminocyclitols
TB-AP-09	1	Yes	Yes	2	2	AB026	Bio Linco S	lincomycin	Lincosamides
TB-AP-09	1	Yes	Yes	2	3	AB172	Vimenro	enrofloxacin	Quinolones
TB-AP-09	1	Yes	Yes	2	4	AB141	Quinocoli	norfloxacin	Quinolones
TB-AP-10	1	Yes	Yes	1	1	AB058	Linco-sal	spectinomycin	Aminocyclitols
TB-AP-10	1	Yes	Yes	1	1	AB058	Linco-sal	lincomycin	Lincosamides
TB-AP-10	1	Yes	Yes	1	2	AB026	Bio Linco S	spectinomycin	Aminocyclitols
TB-AP-10	1	Yes	Yes	1	2	AB026	Bio Linco S	lincomycin	Lincosamides
TB-AP-11	1	Yes	Yes	5	1	AB132	Nanoflocin	florfenicol	Phenicols
TB-AP-12	1	No	No	0
TB-AP-14	1	No	No	0
TB-AP-15	1	No	No	0
TB-AP-16	1	No	No	0
TB-AP-17	1	No	No	0
TB-AP-18	1	Yes	Yes	5	1	AB146	Nova-Linco-spectin	lincomycin	Lincosamides
TB-AP-18	1	Yes	Yes	5	1	AB146	Nova-Linco-spectin	spectinomycin	Aminocyclitols
TB-BT-02	1	Yes	Unknown
TB-BT-03	1	Yes	Yes	2	1	AB027	Flosal D	florfenicol	Phenicols
TB-BT-03	1	Yes	Yes	2	1	AB027	Flosal D	doxycycline	Tetracyclines
TB-BT-03	1	Yes	Yes	1	2	AB026	Bio Linco S	spectinomycin	Aminocyclitols
TB-BT-03	1	Yes	Yes	1	2	AB026	Bio Linco S	lincomycin	Lincosamides
TB-BT-03	1	Yes	Yes	1	3	AB148	Norflox 5%	norfloxacin	Quinolones
TB-BT-04	1	Yes	Yes	3	1	AB149	Cam cum	oxytetracycline	Tetracyclines
TB-BT-04	1	Yes	Yes	3	2	AB150	Tylanvit-C	sulfadimidin	Sulfonamides
TB-BT-04	1	Yes	Yes	3	2	AB150	Tylanvit-C	tylosin	Macrolides
TB-BT-05	1	No	No	0
TB-BT-06	1	Yes	Yes	4		Unknown
TB-BT-08	1	No	No	0
TB-BT-09	1	Yes	Yes	2	1	AB149	Cam cum (goi 10g)	oxytetracycline	Tetracyclines
TB-BT-10	1	Yes	Yes	4		Unknown
TB-BT-12	1	No	No	0
TB-BT-13	1	No	No	0
TB-BT-15	1	Yes	Yes	1	1	AB149	Cam cum (goi 10g)	oxytetracycline	Tetracyclines
TB-BT-16	1	No	No	0
TB-BT-19	1	No	No	0
TB-BT-20	1	No	No	0
TB-PL-01	1	Yes	Yes	4	1	AB071	Flordox	florfenicol	Phenicols
TB-PL-01	1	Yes	Yes	4	1	AB071	Flordox	doxycycline	Tetracyclines
TB-PL-03	1	Yes	Yes	7	1	AB155	A-C	amoxicillin	Penicillins
TB-PL-03	1	Yes	Yes	7	1	AB155	A-C	colistin	Polymyxins
TB-PL-03	1	Yes	Yes	3	2	AB156	Bactrim	sulfamethoxazole	Sulfonamides
TB-PL-03	1	Yes	Yes	3	2	AB156	Bactrim	trimethoprim	Folate pathway inhibitors
TB-PL-03	1	Yes	Yes	3	3	AB157	Tylogenta	tylosin	Macrolides
TB-PL-03	1	Yes	Yes	3	3	AB157	Tylogenta	gentamycin	Aminoglycosides
TB-PL-03	1	Yes	Yes	3	4	AB026	Bio Linco S	spectinomycin	Aminocyclitols
TB-PL-03	1	Yes	Yes	3	4	AB026	Bio Linco S	lincomycin	Lincosamides
TB-PL-05	1	Yes	Unknown
TB-PL-06	1	Yes	Yes	4		Unknown
TB-PL-07	1	No	No	0
TB-PL-08	1	Yes	Yes	1	1	HAB10	Ampicillin-MKP-500	ampicilin	Penicillins
TB-PL-08	1	Yes	Yes	1	2	HAB01	Amoxicillin500-Domesco	amoxicillin	Penicillins
TB-PL-09	1	Yes	Yes	4		Unknown
TB-PL-10	1	Yes	Yes	4		Unknown
TB-PL-12	1	No	No	0
TB-PL-17	1	Yes	Yes	7	1	AB026	Bio Linco S	spectinomycin	Aminocyclitols
TB-PL-17	1	Yes	Yes	7	1	AB026	Bio Linco S	lincomycin	Lincosamides
TB-PL-17	1	Yes	Yes	7	2	AB161	CL-SPECLINJECT	spectinomycin	Aminocyclitols
TB-PL-17	1	Yes	Yes	7	2	AB161	CL-SPECLINJECT	lincomycin	Lincosamides
TB-PL-17	1	Yes	Yes	7	3	AB162	AZ. NEO-NYS	neomycin	Aminoglycosides
TB-PL-17	1	Yes	Yes	7	4	AB163	Cam Cum (thuoc bot)	oxytetracycline	Tetracyclines
TB-PL-17	1	Yes	Yes	7	4	AB163	Cam Cum (thuoc bot)	sulfadimidin	Sulfonamides
TB-PL-18	1	No	No	0
TB-PL-18	2	No	No	0
TB-PL-19	1	No	No	0
TB-PL-19	2	No	No	0
TB-PL-20	1	No	No	0
TB-TH-01	1	Yes	Yes	3	1	HAB11	Klamentin	amoxicillin	Penicillins
TB-TH-02	1	No	No	0
TB-TH-03	1	Yes	Yes	4		Unknown
TB-TH-04	1	No	No	0
TB-TH-05	1	Yes	Yes	7	1	AB071	Flordox	florfenicol	Phenicols
TB-TH-05	1	Yes	Yes	7	1	AB071	Flordox	doxycycline	Tetracyclines
TB-TH-06	1	No	No	0
TB-TH-07	1	No	No	0
TB-TH-09	1	Yes	No	0
TB-TH-13	1	No	No	0
TB-TH-16	1	No	No	0
TB-TH-17	1	No	No	0
TB-TH-18	1	No	No	0
TH-TTA-02	1	Yes	Yes	3	1	AB053	NP-Coli-Ampi (50g)	ampicilin	Penicillins
TH-TTA-02	1	Yes	Yes	3	1	AB053	NP-Coli-Ampi (50g)	colistin	Polymyxins
TH-TTA-02	1	Yes	Yes	3	2	AB092	Coli-Terravet	oxytetracycline	Tetracyclines
TH-TTA-02	1	Yes	Yes	3	2	AB092	Coli-Terravet	colistin	Polymyxins
TH-TTA-03	1	Yes	Yes	3	1	AB166	Tilmicos	tilmicosin	Macrolides
TH-TTA-04	1	Yes	Yes	1	1	AB167	Trime-Sul	sulfadimidin	Sulfonamides
TH-TTA-04	1	Yes	Yes	1	1	AB167	Trime-Sul	trimethoprim	Folate pathway inhibitors
TH-TTA-04	1	Yes	Yes	1	2	AB168	Cefti-DC	ceftiofur	3rd gen.cephalosporins
TH-TTA-06	1	No	No	0
TH-TTA-07	1	No	No	0
TH-TTA-08	1	Yes	Yes	1	1	AB169	TYLO P.C	tylosin	Macrolides
TH-TTA-08	1	Yes	Yes	1	1	AB169	TYLO P.C	thiamphenicol	Phenicols
TH-TTA-08	1	Yes	Yes	3	2	AB026	Bio Linco S	spectinomycin	Aminocyclitols
TH-TTA-08	1	Yes	Yes	3	2	AB026	Bio Linco S	lincomycin	Lincosamides
TH-TTA-08	1	Yes	Yes	1	3	AB121	Vimeflloro	florfenicol	Phenicols
TH-TTA-08	1	Yes	Yes	1	3	AB121	Vimeflloro	doxycycline	Tetracyclines
TH-TTA-09	1	Yes	Yes	2	1	AB026	Bio Linco S	spectinomycin	Aminocyclitols
TH-TTA-09	1	Yes	Yes	2	1	AB026	Bio Linco S	lincomycin	Lincosamides
TH-TTA-10	1	Yes	No	0
TH-TTA-11	1	No	No	0
TH-TTA-12	1	No	No	0
TH-TTA-14	1	Yes	Yes	7	1	AB048	Doxy floxgen	doxycycline	Tetracyclines
TH-TTA-14	2	Yes	Yes	7	1	AB048	Doxy floxgen	doxycycline	Tetracyclines
TH-TTA-14	3	Yes	Yes	7	1	AB048	Doxy floxgen	doxycycline	Tetracyclines
TH-TTA-14	1	Yes	Yes	7	1	AB048	Doxy floxgen	gentamycin	Aminoglycosides
TH-TTA-14	2	Yes	Yes	7	1	AB048	Doxy floxgen	gentamycin	Aminoglycosides
TH-TTA-14	3	Yes	Yes	7	1	AB048	Doxy floxgen	gentamycin	Aminoglycosides
TH-TTA-15	1	No	No	0
TH-TTA-16	1	Yes	Yes	7	1	AB171	Um ga vit	spiramycin	Macrolides
TH-TTA-16	1	Yes	Yes	7	1	AB171	Um ga vit	colistin	Polymyxins
TH-TTA-17	1	Yes	No	0
TH-TTA-18	1	Yes	No	0
TH-TTA-19	1	No	No	0
TH-TTA-20	1	Yes	Yes	7	1	AB090	NP-Colixyvit	colistin	Polymyxins
TH-TTA-20	1	Yes	Yes	7	1	AB090	NP-Colixyvit	oxytetracycline	Tetracyclines

## Sheet: Table S9
Table S9. AMR patterns of E. coli isolates from humans and chickens
No.	Pattern	No. isolates (%)
		Chicken	Human	All
		(n= 237)	(n=385)	(n= 622)
1	Fully susceptible	42 (17.7)	74 (19.2)	116 (18.6)
2	AMX-DOX-ENR-FFN-OTC-STR	39 (16.5)	31 (8.1)	70 (11.3)
3	DOX-OTC	14 (5.9)	19 (4.9)	33 (5.3)
4	AMX-DOX-OTC-STR	16 (6.8)	14 (3.6)	30 (4.8)
5	AMX-DOX-OTC	16 (6.8)	6 (1.6)	22 (3.5)
6	AMX-DOX-FFN-OTC-STR	16 (6.8)	4 (1)	20 (3.2)
7	AMX-DOX-ENR-OTC-STR	8 (3.4)	10 (2.6)	18 (2.9)
8	AMX-DOX-ENR-FFN-OTC	10 (4.2)	6 (1.6)	16 (2.6)
9	OTC	2 (0.8)	13 (3.4)	15 (2.4)
10	ENR	1 (0.4)	13 (3.4)	14 (2.3)
11	AMX-AZI-POD-XNL-DOX-ENR-OTC-STR		13 (3.4)	13 (2.1)
12	AMX-DOX-ENR-OTC	6 (2.5)	7 (1.8)	13 (2.1)
13	DOX-ENR-OTC	3 (1.3)	8 (2.1)	11 (1.8)
14	AMX-AZI-POD-XNL-DOX-ENR-FFN-OTC-STR	2 (0.8)	7 (1.8)	9 (1.4)
15	AMX-DOX-ENR-FFN-NEO-OTC-STR	7 (3)	2 (0.5)	9 (1.4)
16	AMX-DOX-FFN-OTC	4 (1.7)	4 (1)	8 (1.3)
17	AMX	4 (1.7)	3 (0.8)	7 (1.1)
18	AMX-AZI-DOX-ENR-FFN-OTC-STR	4 (1.7)	3 (0.8)	7 (1.1)
19	AMX-ENR-STR	4 (1.7)	3 (0.8)	7 (1.1)
20	AMX-POD-XNL-DOX-ENR-FFN-OTC-STR	3 (1.3)	4 (1)	7 (1.1)
21	AMX-AZI-DOX-ENR-FFN-NEO-OTC-STR	2 (0.8)	4 (1)	6 (1)
22	DOX-ENR-OTC-STR		6 (1.6)	6 (1)
23	DOX-FFN-OTC-STR	4 (1.7)	2 (0.5)	6 (1)
24	AMX-AZI-DOX-ENR-OTC-STR		5 (1.3)	5 (0.8)
25	AMX-AZI-POD-XNL-ENR		5 (1.3)	5 (0.8)
26	AMX-AZI-DOX-ENR-FFN-OTC	4 (1.7)		4 (0.6)
27	AMX-POD-XNL		4 (1)	4 (0.6)
28	AMX-POD-XNL-DOX-ENR-FFN-NEO-OTC-STR	2 (0.8)	2 (0.5)	4 (0.6)
29	DOX-ENR-FFN-OTC-STR	2 (0.8)	2 (0.5)	4 (0.6)
30	DOX-FFN-OTC	1 (0.4)	3 (0.8)	4 (0.6)
31	AMX-AZI-DOX-ENR-OTC	1 (0.4)	2 (0.5)	3 (0.5)
32	AMX-AZI-DOX-OTC	2 (0.8)	1 (0.3)	3 (0.5)
33	AMX-AZI-ENR		3 (0.8)	3 (0.5)
34	AMX-AZI-POD-DOX-ENR-OTC-STR		3 (0.8)	3 (0.5)
35	AMX-AZI-POD-ENR		3 (0.8)	3 (0.5)
36	AMX-AZI-POD-XNL-DOX-ENR-FFN-OTC	1 (0.4)	2 (0.5)	3 (0.5)
37	AMX-AZI-POD-XNL-DOX-OTC-STR		3 (0.8)	3 (0.5)
38	AMX-AZI-POD-XNL-ENR-FFN-STR		3 (0.8)	3 (0.5)
39	AMX-ENR		3 (0.8)	3 (0.5)
40	AMX-ENR-FFN-STR	1 (0.4)	2 (0.5)	3 (0.5)
41	AMX-POD-XNL-DOX-ENR-OTC		3 (0.8)	3 (0.5)
42	AMX-STR		3 (0.8)	3 (0.5)
43	ENR-OTC		3 (0.8)	3 (0.5)
44	OTC-STR	1 (0.4)	2 (0.5)	3 (0.5)
45	STR		3 (0.8)	3 (0.5)
46	AMX-AZI-COL-DOX-ENR-FFN-NEO-OTC-STR	1 (0.4)	1 (0.3)	2 (0.3)
47	AMX-AZI-DOX-FFN-OTC-STR		2 (0.5)	2 (0.3)
48	AMX-AZI-DOX-OTC-STR		2 (0.5)	2 (0.3)
49	AMX-AZI-POD		2 (0.5)	2 (0.3)
50	AMX-AZI-POD-DOX-OTC		2 (0.5)	2 (0.3)
51	AMX-AZI-POD-XNL-ENR-FFN-OTC		2 (0.5)	2 (0.3)
52	AMX-COL-DOX-ENR-FFN-OTC-STR	1 (0.4)	1 (0.3)	2 (0.3)
53	AMX-DOX-ENR-FFN-NEO-OTC	1 (0.4)	1 (0.3)	2 (0.3)
54	AMX-DOX-FFN-NEO-OTC-STR	1 (0.4)	1 (0.3)	2 (0.3)
55	AMX-ENR-OTC-STR	1 (0.4)	1 (0.3)	2 (0.3)
56	AMX-POD-XNL-DOX-FFN-OTC-STR	2 (0.8)		2 (0.3)
57	AMX-POD-XNL-DOX-OTC		2 (0.5)	2 (0.3)
58	AMX-XNL-ENR		2 (0.5)	2 (0.3)
59	AZI		2 (0.5)	2 (0.3)
60	AZI-DOX-ENR-OTC-STR		2 (0.5)	2 (0.3)
61	AZI-ENR		2 (0.5)	2 (0.3)
62	DOX-ENR-FFN-OTC	1 (0.4)	1 (0.3)	2 (0.3)
63	DOX-OTC-STR	1 (0.4)	1 (0.3)	2 (0.3)
64	FFN	1 (0.4)	1 (0.3)	2 (0.3)
65	Others*	5 (2.1)	41 (10.6)	46 (7.4)
COL= colistin, POD= cefpodoxime, XNL= ceftiofur, AZI= azithromycin, NEO= neomycin, STR= streptomycin
AMX= amoxicillin, ENR= enrofloxacin, FFN= florfenicol, DOX= doxycycline, OTC= oxytetracycline.
*Others include 46 different patterns were identified from 46 E. coli strains (41 from human and 5 from chicken).

## Sheet: Table S10
Table S10: Risk factors for AMR in human and chicken E. coli
Host	Model	Variable	Neomycin*		Streptomycin*		Cefpodoxime**		Cefiofur**		Azithromycin**		Amoxicillin*		Florfenicol		Colistin**		Enrofloxacin*		Doxycycline		Oxytetracycline
			OR [95% CI]	p-value	OR [95% CI]	p-value	OR [95% CI]	p-value	OR [95% CI]	p-value	OR [95% CI]	p-value	OR [95% CI]	p-value	OR [95% CI]	p-value	OR [95% CI]	p-value	OR [95% CI]	p-value	OR [95% CI]	p-value	OR [95% CI]	p-value
Human	1	Use of target antimicrobial in human*	N/C		N/C		N/C		N/C		N/C		1.4 [0.4-4.9]	0.629	N/C		N/C		N/C		N/C		N/C
		Raising (with AMU) other animals†	N/C		N/C		N/C		N/C		N/C		1.3 [0.6-2.7]	0.452	N/C		N/C		N/C		N/C		N/C
		Raising (no AMU) other animals†	N/C		N/C		N/C		N/C		N/C		1.1 [0.6-1.9]	0.818	N/C		N/C		N/C		N/C		N/C
	2	Use of target antimicrobial class in human*	N/C		N/C		1.8 [0.6-5.5]	0.283	1.8 [0.5-6.0]	0.323	N/C		1.7 [0.6-5.2]	0.313	N/C		N/C		N/C		N/C		N/C
		Raising (with AMU) other animals†	N/C		N/C		0.7 [0.3-1.9]	0.562	0.6 [0.2-2.0]	0.457	N/C		1.3 [0.6-2.7]	0.448	N/C		N/C		N/C		N/C		N/C
		Raising (no AMU) other animals†	N/C		N/C		1.6 [0.9-1.1]	0.119	0.8 [0.9-3.6]	0.074	N/C		1.0 [0.6-1.8]	0.839	N/C		N/C		N/C		N/C		N/C
	3	Use of any antimicrobials in human*	5.3 [1.7-16.6]	0.004	1.5 [0.8-3.0]	0.194	3.1 [1.5-6.2]	0.002	3.5 [1.7-7.4]	0.001	1.9 [0.9-3.9]	0.079	2.1 [1.1-4.4]	0.036	1.6 [0.8-3.2]	0.192	N/C		2.8 [1.4-6.0]	0.005	2.1 [1.1-4.2]	0.045	2.5 [1.1-5.5]	0.021
		Raising (with AMU) other animals†	3.7 [1.1-12.5]	0.038	1.3 [0.6-2.5]	0.503	0.8 [0.3-2.1]	0.662	0.7 [0.2-2.2]	0.543	0.7 [0.2-1.7]	0.394	1.3 [0.6-2.7]	0.413	1.6 [0.8-3.3]	0.215	N/C		0.8 [0.4-1.6]	0.472	2.1 [1.1-4.4]	0.045	1.7 [0.8-3.7]	0.167
		Raising (no AMU) other animals†	0.5 [0.1-2.6]	0.431	0.9 [0.5-1.6]	0.737	1.6 [0.8-3.0]	0.146	1.8 [0.9-3.6]	0.094	1.3 [0.7-2.4]	0.455	1.1 [0.6-1.8]	0.803	1.0 [0.5-1.8]	0.993	N/C		1.0 [0.6-1.8]	0.941	1.6 [0.9-2.8]	0.097	1.1 [0.6-1.9]	0.838
	4	Use of any antimicrobials in human (except target class)*	5.3 [1.7-16.6]	0.004	1.5 [0.8-3.0]	0.194	3.9 [1.7-9.1]	0.002	4.6 [1.9-10.9]	0.001	1.9 [0.9-3.9]	0.091	2.3 [0.9-5.7]	0.065	1.6 [0.8-3.2]	0.192	N/C		2.3 [1.1-4.9]	0.028	2.1 [1.1-4.2]	0.045	2.5 [1.1-5.5]	0.021
		Raising (with AMU) other animals†	3.7 [1.1-12.5]	0.038	1.3 [0.6-2.5]	0.503	1.0 [0.4-2.5]	0.945	0.8 [0.3-2.6]	0.755	0.7 [0.3-1.7]	0.396	1.3 [0.6-2.6]	0.494	1.6 [0.8-3.3]	0.215	N/C		0.8 [0.4-1.6]	0.524	2.1 [1.1-4.4]	0.045	1.7 [0.8-3.7]	0.167
		Raising (no AMU) other animals†	0.5 [0.1-2.6]	0.431	0.9 [0.5-1.6]	0.737	1.4 [0.7-2.7]	0.329	1.5 [0.7-3.1]	0.294	1.3 [0.7-2.4]	0.455	1..0 [0.6-1.8]	0.905	1.0 [0.5-1.8]	0.992	N/C		1.0 [0.6-1.8]	0.872	1.6 [0.9-2.8]	0.097	1.1 [0.6-1.9]	0.838
Chicken	1	Use of target antimicrobial in chickens*	N/C		N/C		N/C		N/C		N/C		1.2 [0.2-6.4]	0.803	2.3 [0.9-5.4]	0.061	N/C		1.5 [0.5-5.1]	0.473	1.9 [0.6-5.8]	0.273	2.1 [0.7-6.5]	0.183
		Raising (with AMU) other animals†	N/C		N/C		N/C		N/C		N/C		1.6 [0.6-4.0]	0.316	0.8 [0.4-1.7]	0.544	N/C		1.3 [0.6-2.7]	0.538	1.2 [0.5-2.9]	0.741	1.1 [0.4-2.8]	0.871
		Raising (no AMU) other animals†	N/C		N/C		N/C		N/C		N/C		0.5 [0.3-1.1]	0.062	0.7 [0.4-1.3]	0.323	N/C		0.6 [0.3-1.1]	0.109	0.9 [0.5-1.9]	0.884	0.9 [0.4-1.8]	0.729
	2	Use of target antimicrobial class in chicken*	4.4 [1.2-15.8]	0.025	2.0 [0.7-5.5]	0.179	N/C		N/C		0.8 [0.2-3.7]	0.777	2.0 [0.5-7.3]	0.297	1.7 [0.8-3.7]	0.168	N/C		1.5 [0.5-4.5]	0.482	2.1 [0.9-4.7]	0.083	1.6 [0.7-3.5]	0.249
		Raising (with AMU) other animals†	0.7 [0.1-3.5]	0.669	0.8 [0.4-1.7]	0.554	N/C		N/C		1.4 [0.4-4.7]	0.592	1.6 [0.6-4.1]	0.302	0.8 [0.4-1.7]	0.553	N/C		1.3 [0.6-2.7]	0.527	1.1 [0.4-2.8]	0.826	1.0 [0.4-2.7]	0.931
		Raising (no AMU) other animals†	0.9 [0.3-3.3]	0.947	0.6 [0.3-1.2]	0.158	N/C		N/C		0.5 [0.1-1.8]	0.297	0.5 [0.3-1.1]	0.088	0.7 [0.4-1.3]	0.311	N/C		0.6 [0.3-1.1]	0.113	1.0 [0.5-2.1]	0.917	0.9 [0.4-1.8]	0.774
	3	Use of any antimicrobials in chickens*	4.8 [1.3-17.5]	0.018	1.5 [0.8-2.7]	0.164	0.6 [0.2-2.4]	0.521	0.6 [0.2-2.4]	0.521	2.1 [0.7-6.4]	0.172	2.5 [1.3-4.8]	0.005	1.5 [0.8-2.6]	0.202	3.4 [0.2-30.2]	0.372	1.9 [1.1-3.3]	0.035	1.9 [0.9-3.7]	0.073	1.6 [0.8-3.3]	0.151
		Raising (with AMU) other animals†	0.6 [0.1-3.1]	0.565	0.8 [0.3-1.6]	0.486	3.4 [0.8-13.6]	0.084	3.4 [0.8-13.6]	0.084	1.3 [0.4-4.4]	0.681	1.5 [0.6-3.7]	0.425	0.7 [0.3-1.6]	0.474	N/C		1.2 [0.5-2.6]	0.649	1.1 [0.4-2.8]	0.808	1.0 [0.4-2.7]	0.935
		Raising (no AMU) other animals†	1.5 [0.4-5.9]	0.541	0.7 [0.4-1.4]	0.307	1.0 [0.2-4.6]	0.995	1.0 [0.2-4.6]	0.995	0.7 [0.2-2.9]	0.626	0.8 [0.4-1.5]	0.465	0.8 [0.4-1.5]	0.446	1.7 [0.1-24.8]	0.711	0.7 [0.4-1.5]	0.397	1.1 [0.5-2.3]	0.751	0.9 [0.4-2.0]	0.964
	4	Use of any antimicrobials in chicken (except target class)*	3.3 [0.8-12.7]	0.087	1.3 [0.7-2.5]	0.331	0.7 [0.2-2.4]	0.553	0.7 [0.2-2.4]	0.553	2.1 [0.7-6.5]	0.185	2.4 [1.2-4.7]	0.011	1.3 [0.7-2.4]	0.435	1.5 [0.2-25.3]	0.372	1.8 [1.1-3.4]	0.044	1.5 [0.6-3.5]	0.341	1.5 [0.6-3.6]	0.344
		Raising (with AMU) other animals†	0.9 [0.2-4.9]	0.944	0.8 [0.4-1.9]	0.661	3.4 [0.8-17.7]	0.081	3.4 [0.8-17.7]	0.081	1.4 [0.4-4.9]	0.587	1.7 [0.6-4.6]	0.298	0.8 [0.3-1.9]	0.633	N/C		1.2 [0.5-2.6]	0.716	1.1 [0.3-3.3]	0.921	0.9 [0.3-2.7]	0.828
		Raising (no AMU) other animals†	1.2 [0.3-5.5]	0.811	0.7 [0.4-1.4]	0.297	1.0 [0.2-4.6]	0.993	1.0 [0.2-4.6]	0.993	0.4 [0.1-2.2]	0.325	0.8 [0.4-1.5]	0.471	0.8 [0.4-1.6]	0.526	1.7 [0.1-24.8]	0.711	0.7 [0.4-1.5]	0.397	1.2 [0.5-2.6]	0.633	1.0 [0.5-2.2]	0.985
	N/C= Not calculated
	Critically important antimicrobials according to WHO (2018) are marked with **highest priority and *high priority.
	* baseline: flock/ human not using any antimicrobials
	† baseline: no animals other than chickens present
